# Supplementary material for: CRISPR-mediated gene silencing reveals involvement of the archaeal S-layer in cell division and virus infection
Source: Nat Commun. 2019 Oct 22;10:4797. doi: 10.1038/s41467-019-12745-x (PMC6805947; doi:10.1038/s41467-019-12745-x)
Supplement: Supplementary file 4 — Source Data [file 41467_2019_12745_MOESM4_ESM.xlsx]

## Sheet: Fig.1b
Growth curve pDEST-virus transfectants
	0	24	48	72	96	120	144	168	192	216
Ctrl_P1	0.0081	0.0186	0.0616	0.1326	0.3276	0.7664	0.8739	1.1068	1.4586	1.7076
Ctrl_P2	0.0163	0.0679	0.0592	0.1075	0.242	0.5777	0.8437	1.0095	1.2332	1.1179
Ctrl_P3	0.0082	0.0213	0.0574	0.1099	0.2626	0.597	0.8417	1.1955	1.2843	1.1588
SlaB2_P1	0.0055	0.0096	0.0328	0.0575	0.0905	0.111	0.1366	0.1738	0.2721	0.3853
SlaB2_P2	0.01	0.0072	0.0123	0.04	0.078	0.106	0.1379	0.217	0.3974	0.5561
SlaB2_P3	0.011	0.0126	0.0209	0.0488	0.0941	0.1124	0.1542	0.2009	0.2546	0.3455
SlaB3_P1	0.0396	0.0157	0.0491	0.1057	0.165	0.4862	0.6567	0.733	0.9381	1.1348
SlaB3_P2	0.0083	0.0224	0.057	0.115	0.2595	0.5625	0.7761	0.9575	1.2337	1.2517
SlaB3_P3	0.0082	0.0158	0.0462	0.0934	0.1918	0.5002	0.6867	0.9364	1.163	1.3013
SlaB23_P1	0.0078	0.0089	0.0219	0.0519	0.0803	0.1067	0.1252	0.1696	0.2509	0.3419
SlaB23_P2	0.0056	0.0067	0.0171	0.0449	0.0737	0.0991	0.1303	0.183	0.2486	0.324
SlaB23_P3	0.0101	0.0127	0.0183	0.0465	0.0819	0.1047	0.1301	0.173	0.2491	0.3072
SlaB123_P1	0.0067	0.0096	0.0338	0.0584	0.0848	0.1177	0.1258	0.161	0.1788	0.1994	double band detected on day 12
SlaB123_P2	0.0093	0.0094	0.033	0.0553	0.093	0.2135	0.4778	0.622	0.8667	1.0223	double band detected on day 2
SlaB123_P3	0.008	0.0128	0.0402	0.0623	0.0862	0.11	0.1299	0.1657	0.2294	0.3516	double band detected on day 12
SB3x2_P1	0.0075	0.055	0.055	0.0919	0.1735	0.5025	0.5828	0.6657	0.8545	1.0212
SB3x2_P2	0.0085	0.0425	0.0425	0.0721	0.1032	0.2281	0.6065	0.7933	0.8791	1.0088
SB3x2_P3	0.0042	0.0545	0.0545	0.0956	0.1918	0.479	0.6296	0.6531	1.0564	1.1968
SB3x6_P1	0.0076	0.0188	0.0566	0.089	0.1488	0.396	0.4999	0.5918	0.9881	0.9881
SB3x6_P2	0.0052	0.0097	0.0476	0.0781	0.1173	0.3104	0.4851	0.6859	0.8984	0.8984
SB3x6_P3	0.0056	0.0176	0.0506	0.0919	0.1521	0.4068	0.5115	0.6059	1.0216	1.0216
averages (mean)
	0	24	48	72	96	120	144	168
Ctrl	0.0108667	0.0359333	0.0594	0.116667	0.2774	0.647033	0.8531	1.10393
SB2	0.00883333	0.0098	0.022	0.0487667	0.0875333	0.1098	0.1429	0.197233
SB3	0.0187	0.0179667	0.0507667	0.1047	0.205433	0.5163	0.7065	0.875633
SB23	0.00783333	0.00943333	0.0191	0.0477667	0.0786333	0.1035	0.128533	0.1752
SlaB123_P1	0.0067	0.0096	0.0338	0.0584	0.0848	0.1177	0.1258	0.161	biol. repl. seperately
SlaB123_P2	0.0093	0.0094	0.033	0.0553	0.093	0.2135	0.4778	0.622
SlaB123_P3	0.008	0.0128	0.0402	0.0623	0.0862	0.11	0.1299	0.1657
SB3x2	0.00673333	0.0506667	0.0506667	0.0865333	0.156167	0.4032	0.6063	0.704033
SB3x6	0.00613333	0.0153667	0.0516	0.0863333	0.1394	0.371067	0.498833	0.627867
STDV
	0	24	48	72	96	120	144	168
Ctrl_P1	0.00470567	0.0277168	0.00210713	0.0138508	0.044678	0.103824	0.0180411	0.0930331
SB2_P1	0.00292973	0.00270555	0.0102942	0.00875005	0.00845005	0.00336452	0.00980765	0.0218322
SB3_P1	0.0181	0.0038397	0.00558957	0.0108347	0.0487028	0.0406181	0.0621138	0.123974
SB23_P1	0.00225019	0.00303535	0.002498	0.00366788	0.00434665	0.00393954	0.00288848	0.00696563
SB3x2_P1	0.00225019	0.00707696	0.00707696	0.0126358	0.0467742	0.152096	0.0234006	0.0775635
SB3x6_P1	0.00128582	0.00494402	0.00458258	0.00727622	0.0192102	0.0528157	0.0132323	0.0507504
measaured with Beckman Coulter, DU® 800 Spectrophotometer

## Sheet: Fig. 1c
Growth curve pIZ-Plasmids transformants
	0	24	48	72	96	120	144	168	192	216	240	264	288	312
Ctrl_1	0.0104	0.03	0.0314	0.0421	0.0402	0.0529	0.0814	0.2273	0.4641	0.6752	0.7008	1.125	1.27	N/A
Ctrl_2	0.0101	0.0301	0.0312	0.0362	0.0483	0.0807	0.2077	0.2582	0.5132	0.5722	1.0244	1.1622	1.2732	N/A
Ctrl_3	0.0009	0.0312	0.0238	0.0353	0.0371	0.0408	0.0594	0.1597	0.3575	0.5869	0.753	0.94	1	N/A
SB3_1	0.0081	0.028	0.0352	0.04	0.0472	0.0673	0.1516	0.227	0.3824	0.688	0.7262	N/A	N/A	N/A
SB3_2	0.0074	0.0257	0.0333	0.035	0.0374	0.046	0.0673	0.1361	0.3752	0.6645	1.189	N/A	N/A	N/A
SB3_3	0.0081	0.0265	0.03	0.0405	0.0396	0.046	0.0627	0.1604	0.4	0.9636	1.1845	N/A	N/A	N/A
SB3x2_1	0.0101	0.0359	0.0453	0.04	0.042	0.0396	0.0451	0.0932	0.116	0.2165	0.3694	0.5969	0.9146	N/A
SB3x2_2	0.0071	0.0438	0.0456	0.0411	0.0414	0.045	0.0525	0.0821	0.1587	0.3295	0.5041	0.6186	0.6663	N/A
SB3x2_3	0.0081	0.0369	0.0481	0.045	0.0421	0.0444	0.0549	0.1203	0.2163	0.448	0.5422	0.662	0.6965	N/A
SB3x6_1	0.01	0.0215	0.0272	0.0354	0.0378	0.0344	0.034	0.033	0.0491	0.0564	0.1904	0.2713	0.3734	0.4568
SB3x6_2	0.0009	0.0268	0.0289	0.0388	0.034	0.0335	0.0323	0.0357	0.0375	0.0418	0.1009	0.16	0.1978	0.2361
SB3x6_3	0.007	0.027	0.0234	0.0311	0.0308	0.0306	0.0294	0.0308	0.038	0.0397	0.0503	0.0596	0.068	0.0811
SB2_1	0.007	0.0257	0.0071	0.0381	0.0348	0.039	0.0398	0.0409	0.0375	0.042	0.0514	0.0528	0.0702	0.0916
SB2_2	0.1012	0.021	0.0071	0.0429	0.0384	0.037	0.0409	0.0397	0.0353	0.0461	0.0636	0.0746	0.0916	0.1067
SB2_3	0.008	0.0299	0.0303	0.0372	0.0333	0.0319	0.0312	0.0315	0.0343	0.0385	0.0416	0.0529	0.0971	0.1009
SB23_1	0.0061	0.0217	0.02	0.02	0.0375	0.0385	0.0343	0.0362	0.0361	0.038	0.042	0.0506	0.052	0.0624
SB23_2	0.007	0.0253	0.0209	0.0357	0.0383	0.0311	0.0295	0.0412	0.0378	0.0359	0.0398	0.0451	0.047	0.06
SB23_3	0.0102	0.0214	0.0258	0.0323	0.0343	0.0274	0.0301	0.0287	0.0296	0.0379	0.0491	0.0534	0.048	0.0623
SB123_1	0.0084	0.0288	0.032	0.0393	0.0377	0.0357	0.0365	0.0373	0.039	0.043	0.0471	0.0453	0.0525	0.0956
SB123_2	0.0078	0.0201	0.031	0.038	0.0365	0.037	0.0382	0.0384	0.039	0.04	0.045	0.045	0.05	0.0899
SB123_3	0.0075	0.02	0.034	0.039	0.035	0.0359	0.03	0.037	0.0381	0.0392	0.04	0.0422	0.0435	0.05
SlaB2N2	0.0076	0.002	0.012	0.0348	0.0702		0.4127	0.7124
averages (mean)
	0	24	48	72	96	120	144	168	192	216	240	264	288	312
Ctrl	0.00713333	0.0304333	0.0288	0.0378667	0.0418667	0.0581333	0.116167	0.215067	0.444933	0.611433	0.826067	1.07573	1.18107
SB3	0.00786667	0.0267333	0.0328333	0.0385	0.0414	0.0531	0.0938667	0.1745	0.385867	0.772033	1.03323
SB3x2	0.00843333	0.0388667	0.0463333	0.0420333	0.0418333	0.043	0.0508333	0.0985333	0.163667	0.331333	0.4719	0.625833	0.759133
SB3x6	0.00596667	0.0251	0.0265	0.0351	0.0342	0.0328333	0.0319	0.0331667	0.0415333	0.0459667	0.113867	0.163633	0.213067	0.258
SB2	0.0387333	0.0255333	0.0148333	0.0394	0.0355	0.0359667	0.0373	0.0373667	0.0357	0.0422	0.0522	0.0601	0.0863	0.0997333
SB23	0.00776667	0.0228	0.0222333	0.0293333	0.0367	0.0323333	0.0313	0.0353667	0.0345	0.0372667	0.0436333	0.0497	0.049	0.0615667
SB123	0.0079	0.0229667	0.0323333	0.0387667	0.0364	0.0362	0.0349	0.0375667	0.0387	0.0407333	0.0440333	0.0441667	0.0486667	0.0785
SlaB2N2	0.0076	0.002	0.012	0.0348	0.0702		0.4127	0.7124							one biol. Replicate only
STDV
	0	24	48	72	96	120	144	168	192	216	240	264	288	312
Ctrl_1	0.00540031	0.000665833	0.00433128	0.00369369	0.00578302	0.0204583	0.0800298	0.0503766	0.0795999	0.0557105	0.173733	0.119011	0.156816	N/A
SB3_1	0.000404145	0.00116762	0.00263122	0.00304138	0.00514198	0.0122976	0.0500514	0.0470618	0.0127583	0.166317	0.265908	N/A	N/A	N/A
SB3x2_1	0.00152753	0.00430155	0.00153731	0.00262742	0.000378594	0.00295973	0.00510816	0.0196505	0.0503341	0.115761	0.0907887	0.0331473	0.135482	N/A
SB3x6_1	0.00463717	0.00311929	0.00281603	0.00385876	0.00350428	0.00198578	0.00232594	0.00245425	0.00655769	0.00909634	0.0709444	0.105897	0.153271	0.188805
SB2_1	0.0541	0.00445234	0.0133945	0.00306431	0.00262107	0.00366106	0.00531131	0.00511599	0.00163707	0.00380395	0.0110218	0.0125575	0.0142116	0.0076173
SB23_1	0.00215484	0.00217025	0.00312143	0.00825974	0.0021166	0.00565184	0.00261534	0.00629153	0.00432782	0.00118462	0.00486038	0.00422256	0.00264575	0.00135769
SB123_1	0.000458258	0.00505206	0.00152753	0.000680686	0.00135277	0.0007	0.00432782	0.000737111	0.000519615	0.00200333	0.00364737	0.00170978	0.00464579	0.0248457
measaured with Beckam Coulter, DU® 800 Spectrophotometer

## Sheet: Fig.1d
qPCR pDEST-SB:												used for chart
slaB mRNA				reference mRNA											a	b
SlaB		∆CT_SlaB control-sample	Efficiency^(contr-samp)			∆CT_SlaB control-sample	Efficiency^(contr-samp)	relative expression				Biol-average	STDV	T.test (to ctrl)	T.test (to SB3x2)	T.test (to SB3x6)
Ctrl_P1	12.17	-0.136667	0.91407	Ctrl_P1	16.69	-0.346667	0.793771	1.15155			Ctrl	1.01456	0.178066
Ctrl_P1	11.78	0.253333	1.18122	Ctrl_P1	16.59	-0.246667	0.848456	1.3922			SB2	0.505831	0.0647149	4.14567e-10	0.000128081	0.997946
Ctrl_P1	11.8	0.233333	1.16579	Ctrl_P1	16.45	-0.106667	0.931402	1.25165			SB23	0.500395	0.0885743	0.000865381	0.00050106	0.920098
Ctrl_P2	12.02	0.0133333	1.0088	Ctrl_P2	16	0.343333	1.25702	0.802539			SB3x2	0.666713	0.0710186	6.15865e-06		0.00704891
Ctrl_P2	12.01	0.0233333	1.01546	Ctrl_P2	16.19	0.153333	1.10756	0.916846			SB3x6	0.505705	0.120725	3.75403e-05	0.00704891
Ctrl_P2	11.9	0.133333	1.09161	Ctrl_P2	16.05	0.293333	1.21583	0.897832			SB123-1	0.376808	0.134524	0.0047527	0.0548152	0.233726
Ctrl_P3	12.15	-0.116667	0.926168	Ctrl_P3	16.02	0.323333	1.24038	0.746683			SB123-2-R	0.799082	0.217478	0.808972	0.402746	0.132452
Ctrl_P3	12.28	-0.246667	0.850302	Ctrl_P3	16.54	-0.196667	0.877195	0.969341			SB123-3	0.54591	0.0861013	0.00186431	0.206224	0.565193
Ctrl_P3	12.19	-0.156667	0.90213	Ctrl_P3	16.56	-0.216667	0.865584	1.04222
Ctrl_P1*	12.47	1.05125	1.90788	Ctrl_P1*	11.02	0.8775	1.74784	1.09156
Ctrl_P1*	12.5	1.02125	1.87303	Ctrl_P1*	11.14	0.7575	1.61935	1.15666
Ctrl_P1*	12.6	0.92125	1.76139	Ctrl_P1*	11.11	0.7875	1.65056	1.06715
Ctrl_P2*	13.15	0.37125	1.25625	Ctrl_P2*	11.44	0.4575	1.33793	0.938953
Ctrl_P2*	13.13	0.39125	1.27179	Ctrl_P2*	11.19	0.7075	1.56863	0.81076
Ctrl_P3*	14.86	-1.33875	0.439263	Ctrl_P3*	13.44	-1.5425	0.374732	1.1722
Ctrl_P3*	14.83	-1.30875	0.447435	Ctrl_P3*	13.22	-1.3225	0.431042	1.03803
Ctrl_P3*	14.63	-1.10875	0.505947	Ctrl_P3*	12.62	-0.7225	0.631441	0.801257
SlaB2_P1	13.44	-1.40667	0.396621	SlaB2_P1	16.79	-0.446667	0.74261	0.53409
SlaB2_P1	13.3	-1.26667	0.434858	SlaB2_P1	16.05	0.293333	1.21583	0.357663
SlaB2_P1	12.92	-0.886667	0.558269	SlaB2_P1	16.08	0.263333	1.19177	0.468436
SlaB2_P2	12.88	-0.846667	0.573144	SlaB2_P2	16.36	-0.0166667	0.988958	0.579544
SlaB2_P2	13.14	-1.10667	0.483092	SlaB2_P2	16.51	-0.166667	0.894904	0.539826
SlaB2_P2	13.29	-1.25667	0.437727	SlaB2_P2	16.69	-0.346667	0.793771	0.551452
SlaB2_P3	12.22	-0.186667	0.884512	SlaB2_P3	15.57	0.773333	1.67401	0.52838
SlaB2_P3	12.5	-0.466667	0.7358	SlaB2_P3	15.75	0.593333	1.48483	0.495546
SlaB2_P3	12.2	-0.166667	0.896219	SlaB2_P3	15.46	0.883333	1.80129	0.497542
SlaB3x2_P1	12.68	-0.646667	0.653683	SlaB3x2_P1	16.28	0.0633333	1.0431	0.626675
SlaB3x2_P1	12.14	-0.106667	0.932277	SlaB3x2_P1	16.11	0.233333	1.16819	0.798054
SlaB3x2_P1	12.62	-0.586667	0.679983	SlaB3x2_P1	16.08	0.263333	1.19177	0.570564
SlaB3x2_P2	12.59	-0.556667	0.693527	SlaB3x2_P2	16.27	0.0733333	1.05007	0.660458
SlaB3x2_P2	12.77	-0.736667	0.616128	SlaB3x2_P2	16.38	-0.0366667	0.975867	0.631364
SlaB3x2_P2	12.84	-0.806667	0.588416	SlaB3x2_P2	16.65	-0.306667	0.815209	0.721798
SlaB3x2_P3	12.41	-0.376667	0.780649	SlaB3x2_P3	16.23	0.113333	1.07843	0.723876
SlaB3x2_P3	12.56	-0.526667	0.707341	SlaB3x2_P3	16.26	0.0833333	1.05709	0.66914
SlaB3x2_P3	12.75	-0.716667	0.624282	SlaB3x2_P3	16.28	0.0633333	1.0431	0.598489
SlaB3x6_P1	12.6	-0.566667	0.688983	SlaB3x6_P1	16.08	0.263333	1.19177	0.578116
SlaB3x6_P1	12.62	-0.586667	0.679983	SlaB3x6_P1	16.08	0.263333	1.19177	0.570564
SlaB3x6_P1	12.56	-0.526667	0.707341	SlaB3x6_P1	15.99	0.353333	1.26542	0.558978
SlaB3x6_P2	14.17	-2.13667	0.245442	SlaB3x6_P2	16.73	-0.386667	0.772897	0.317562
SlaB3x6_P2	15.54	-3.50667	0.0997228	SlaB3x6_P2	18.04	-1.69667	0.322912	0.308823
SlaB3x6_P3	12.68	-0.646667	0.653683	SlaB3x6_P3	16.1	0.243333	1.176	0.555854
SlaB3x6_P3	12.67	-0.636667	0.657994	SlaB3x6_P3	16.24	0.103333	1.07127	0.614219
SlaB3x6_P3	12.74	-0.706667	0.6284	SlaB3x6_P3	16.12	0.223333	1.16043	0.541523
cDNA_slaB123-2-R*	13.37	0.15125	1.0974	cDNA_slaB123-2-R*	11.82	0.0775	1.05055	1.04459	technical replicate, spacer loss (cf.Fig. 1f)
cDNA_slaB123-2-R*	13.57	-0.04875	0.970488	cDNA_slaB123-2-R*	11.22	0.6775	1.53897	0.630607
cDNA_slaB123-2-R*	13.36	0.16125	1.10416	cDNA_slaB123-2-R*	11.23	0.6675	1.52921	0.722047
cDNA_slaB123-1*	14.28	-0.75875	0.627351	cDNA_slaB123-1*	10.28	1.6175	2.79902	0.224132	technical replicate with intact spacer
cDNA_slaB123-1*	14.28	-0.75875	0.627351	cDNA_slaB123-1*	11.47	0.4275	1.31263	0.477934
cDNA_slaB123-1*	14.51	-0.98875	0.544665	cDNA_slaB123-1*	11.52	0.3775	1.27152	0.428356
cDNA_SlaB123-3*	14.34	-0.81875	0.604642	cDNA_SlaB123-3*	11.96	-0.0625	0.96101	0.629173	technical replicate with intact spacer
cDNA_SlaB123-3*	14.12	-0.59875	0.692166	cDNA_SlaB123-3*	11.54	0.3575	1.25544	0.551331
cDNA_SlaB123-3*	14	-0.47875	0.745135	cDNA_SlaB123-3*	11.13	0.7675	1.62968	0.457227
cDNA_SlaB23_P1*	15.55	-2.02875	0.287463	cDNA_SlaB23_P1*	12.5	-0.6025	0.681547	0.42178
cDNA_SlaB23_P1*	15.4	-1.87875	0.315219	cDNA_SlaB23_P1*	12.38	-0.4825	0.735628	0.428504
cDNA_SlaB23_P1*	15.11	-1.58875	0.376709	cDNA_SlaB23_P1*	11.72	0.1775	1.11957	0.336475
cDNA_SlaB23_P2*	12.99	0.53125	1.38604	cDNA_SlaB23_P2*	10.34	1.5575	2.69417	0.51446
cDNA_SlaB23_P2*	13.08	0.44125	1.31147	cDNA_SlaB23_P2*	10.51	1.3875	2.41793	0.542393
cDNA_SlaB23_P2*	13.08	0.44125	1.31147	cDNA_SlaB23_P2*	10.7	1.1975	2.14258	0.612099
cDNA_SlaB23_P3*	13.74	-0.21875	0.874222	cDNA_SlaB23_P3*	11.26	0.6375	1.5003	0.5827
cDNA_SlaB23_P3*	13.77	-0.24875	0.858253	cDNA_SlaB23_P3*	11.22	0.6775	1.53897	0.557679
cDNA_SlaB23_P3*	13.82	-0.29875	0.832284	cDNA_SlaB23_P3*	11.12	0.7775	1.64009	0.507464
mean Ctrl qPCR-1	12.0333			mean Ctrl qPCR-2	16.3433
mean Ctrl qPCR-2*	13.5213			mean Ctrl qPCR-2*	11.8975
efficiency qPCR-1	1.92981			efficiency qPCR-1	1.94689
efficiency qPCR-2*	1.84873			efficiency qPCR-2*	1.88954
*samples measured in independent qPCR run (qPCR 2): same Ctrl samples as in qPCR 1 were used template; efficiency qPCR-2 and mean Ctrl qPCR-2 Ctrl qPCR2 were used for calc of the marked samples
qPCR run 1:
reference mRNA:		Efficiency calculation:
Standard curve parameters
Slope	-3.45613	0.289341
Y-Intercept	35.5429	1.94689
Efficiency	0.946889
R^2	0.997332
slaB mRNA:
Standard curve parameters
Slope	-3.50244	0.285515
Y-Intercept	35.0551	1.92981
Efficiency	0.929812
R^2	0.999045
qPCR run 2:
reference mRNA:		Efficiency calculation:
Standard curve parameters
reference gene:	-3.61852	0.276356
Slope	0.889539	1.88954
Efficiency	0.997942
R^2	35.8207
Y-Intercept	340
slaB mRNA:
Standard curve parameters
Slope	-3.7471	0.266873
Efficiency	0.848727	1.84873
R^2	0.999017
Y-Intercept	36.9896
Mastercycler epgradient S realplex2 (Eppendorf)

## Sheet: Fig. 1e
qPCR plasmid
slaB mRNA				reference mRNA of SSOP1_3283									Replicates			T.test (to Ctrl)
	CT	∆CT_SlaB control-sample	Efficiency^(contr-samp)		CT	∆CT_SlaB control-sample	Efficiency^(contr-samp)	relative expression	Averages	SD	T.test (to Ctrl)		Ctrl	1.00895	0.167719
C1_SlaB3x2_PIZ-1	14.42	1.98333	3.57608	C1_SlaB3x2_PIZ-1	18.96	3.07667	7.37513	0.484884	0.360264	0.136985	0.00730377		SB2	0.248367	0.037041	0.0129842
C1_SlaB3x2_PIZ-2	14.8	1.60333	2.80141	C1_SlaB3x2_PIZ-2	18.97	3.06667	7.32739	0.38232					SB3x2	0.360264	0.145642	0.00730377
C1_SlaB3x2_PIZ-3	15.13	1.27333	2.26619	C1_SlaB3x2_PIZ-3	18.4	3.63667	10.61	0.213589					SB3x6	0.331036	0.104973	0.00731265
C3_SlaB3x6_PIZ-1	14.41	1.99333	3.59913	C3_slaB_3x6_pIZ-1	18.79	3.24667	8.23603	0.436998	0.331036	0.0987332	0.00731265		SB2-2-R	0.293303	0.044093	0.0137122
C3_SlaB3x6_PIZ-2	14.73	1.67333	2.93027	C3_slaB_3x6_pIZ-2	18.6	3.43667	9.31767	0.314486
C3_SlaB3x6_PIZ-3	15.12	1.28333	2.2808	C3_slaB_3x6_pIZ-3	18.58	3.45667	9.43948	0.241623
Ctrl_N3_PIZ-1	16.31	0.0933333	1.0618	Ctrl_N3_PIZ-1	22.22	-0.183333	0.887751	1.19606	1.00895	0.167719
Ctrl_N3_PIZ-2	16.65	-0.246667	0.85344	Ctrl_N3_PIZ-2	22.07	-0.0333333	0.978585	0.872116
Ctrl_N3_PIZ-3	16.25	0.153333	1.10353	Ctrl_N3_PIZ-3	21.82	0.216667	1.15109	0.95868
SB2_2-R_PIZ-1	14.75	1.65333	2.89286	SB2_2-R_PIZ-1	18.24	3.79667	11.7719	0.245744	0.293303	0.0414722	0.0137122
SB2_2-R_PIZ-2	14.36	2.04333	3.71663	SB2_2-R_PIZ-2	18.27	3.76667	11.5447	0.321933
SB2_2-R_PIZ-3	14.63	1.77333	3.12472	SB2_2-R_PIZ-3	18.49	3.54667	10.0077	0.312233
SlaB2_ori_PIZ-1	18.94	-2.53667	0.195973	SlaB2_ori_PIZ-1	22.38	-0.343333	0.800135	0.244925	0.248367	0.0348393	0.0129842
SlaB2_ori_PIZ-2	19.13	-2.72667	0.173453	SlaB2_ori_PIZ-2	22.37	-0.333333	0.805348	0.215376
SlaB2_ori_PIZ-3	19.15	-2.74667	0.171238	SlaB2_ori_PIZ-3	22.82	-0.783333	0.601259	0.284799
Mean Ctrl	16.4033			Mean Ctrl	22.0367
Efficiency slaB-qPCR	1.9012			Efficiency 3283-qPCR	1.91447
Standard curve parameters:
reference mRNA:		Efficiency calculation:
Slope	-3.54549	0.282049
Y-Intercept	36.0896	1.91447
Efficiency	0.91447
R^2	0.997448
slaB mRNA:
Slope	-3.58386	0.279029
Y-Intercept	36.0669	1.9012
Efficiency	0.901205
R^2	0.999729
Mastercycler epgradient S realplex2 (Eppendorf)

## Sheet: Fig.1f
gel picture of culture PCR, "spacer loss" over time uncropped

## Sheet: Fig.2c
Growth curve pIZ-transformants complemented -arabinose
	24	48	72	96	120	144	168	192	216	240	264	288	312	336	360
Ctrl_1	0.033	0.0407	0.041	0.042	0.0462	0.055	0.0766	0.1078	0.131	0.1712	0.2047	0.2462	0.2737	0.355	N/A
Ctrl_2	0.031	0.0423	0.0441	0.0459	0.0521	0.0592	0.0861	0.1188	0.1419	0.178	0.1984	0.2488	0.2987	0.3545	0.3792
Ctrl_3	0.0321	0.0398	0.0448	0.0464	0.0472	0.0835	0.1422	0.2044	0.2411	0.2949	0.3055	0.3415	0.3381	0.3364	0.3396
Ctrl-CC_1	0.0324	0.0385	0.04	0.0415	0.0472	0.0577	0.0889	0.1379	0.1698	0.2226	0.2528	0.2995	0.3285	0.3624	0.3709
Ctrl-CC_2	0.0321	0.043	0.0441	0.0445	0.0499	0.0612	0.0844	0.1139	0.1277	0.163	0.1669	0.2055	0.2152	0.3184	0.3027
Ctrl-CC_3	0.03	0.0046	0.0391	0.0381	0.0415	0.0502	0.0587	0.0764	0.1128	0.1707	0.2377	0.2947	0.3352	0.3584	N/A
SB3x6_1	0.0314	0.0395	0.0405	0.0377	0.0369	0.0381	0.0404	0.0437	0.0459	0.0489	0.0382	0.0614	0.0621	0.0665	0.09
SB3x6_2	0.007	0.0416	0.0431	0.0392	0.0394	0.0396	0.0445	0.0488	0.0529	0.0587	0.0445	0.0767	0.0793	0.0834	0.0873	0.0904
SB3x6_3	0.0312	0.0376	0.0378	0.0353	0.0353	0.0362	0.0408	0.0491	0.0561	0.069	0.0642	0.1041	0.117	0.1369	0.1446	0.1521
SB3x6-CC_1	0.0285	0.0394	0.0404	0.0387	0.042	0.0484	0.0635	0.0873	0.1064	0.1349	0.155	0.1939	0.2151	0.2403	0.2518	0.2615
SB3x6-CC_2	0.03	0.0385	0.0398	0.0393	0.0429	0.0501	0.0687	0.0951	0.1167	0.1446	0.1574	0.1962	0.2145	0.2287	0.2387	0.2481
SB3x6-CC_3	0.031	0.0343	0.0338	0.0341	0.0379	0.0438	0.0605	0.0861	0.1069	0.1381	0.1484	0.1897	0.205	0.2271	0.2352	0.2426
average (mean)
	24	48	72	96	120	144	168	192	216	240	264	288	312	336	360
Ctrl	0.0320333	0.0409333	0.0433	0.0447667	0.0485	0.0659	0.101633	0.143667	0.171333	0.2147	0.2362	0.278833	0.3035	0.348633	0.3594
Ctrl-CC	0.0315	0.0287	0.0410667	0.0413667	0.0462	0.0563667	0.0773333	0.1094	0.136767	0.185433	0.219133	0.266567	0.292967	0.3464	0.3368
SB3x6	0.0232	0.0395667	0.0404667	0.0374	0.0372	0.0379667	0.0419	0.0472	0.0516333	0.0588667	0.0489667	0.0807333	0.0861333	0.0956	0.1073
SB3x6-CC	0.0298333	0.0374	0.038	0.0373667	0.0409333	0.0474333	0.0642333	0.0895	0.11	0.1392	0.1536	0.193267	0.211533	0.232033	0.2419
STDV
	24	48	72	96	120	144	168	192	216	240	264	288	312	336	360
Ctrl	0.00100167	0.00126623	0.00202237	0.00240901	0.00315753	0.015386	0.0354514	0.0528834	0.060665	0.0695384	0.0600982	0.0542865	0.0324672	0.0105973	0.0280014
Ctrl-CC	0.00130767	0.0209921	0.00266521	0.00320208	0.00428836	0.00561991	0.016293	0.030996	0.0295619	0.0324167	0.0458611	0.0529397	0.0674312	0.0243311	0.0482247
3x6	0.01403	0.00200083	0.00265016	0.00196723	0.0020664	0.00170392	0.00226053	0.0030348	0.00521664	0.010051	0.0135633	0.0216338	0.0280807	0.0367515	0.0323309
3x6CC	0.00125831	0.00272213	0.00364966	0.00284488	0.00266521	0.00325935	0.0041489	0.00488672	0.00580775	0.00494267	0.00466047	0.00329596	0.00566598	0.0072037	0.00875043
measaured with Beckam Coulter, DU® 800 Spectrophotometer

## Sheet: Fig.2d
Growth curve pIZtransformants SB2-CC from colony isolates
	48	72	96	120	144	159	168	192	199	216	240
cCtrl_1	0.0085	0.0113	0.0128	0.0203	0.0118	0.0262	0.0462	0.09	0.2	0.3996	0.6819
cCtrl_2	0	0.002	0.004	0.009	0.0102	0.023	0.0564	0.1852	0.26	0.4	0.894
cCtrl_3	0	0.002	0.003	0.003	0.006	0.008	0.0197	0.0682	0.12	0.25	0.4
cSB2CC_c1	0.009	0.0127	0.002	0.001	0.0105	0.0127	0.0255	0.03	0.05	0.1021	0.1827
cSB2CC_c2	0.008	0.022	0.003	0.002	0.0126	0.022	0.0324	0.06	0.12	0.2605	0.4412
cSB2CC_c3	0.0084	0.023	0.005	0.001	0.011	0.0159	0.0299	0.035	0.0801	0.16	0.2241
Average:
cCtrl	0.00283333	0.0051	0.0066	0.0107667	0.00933333	0.0190667	0.0407667	0.114467	0.193333	0.349867	0.658633
cSB2-CC	0.00846667	0.0192333	0.00333333	0.00133333	0.0113667	0.0168667	0.0292667	0.0416667	0.0833667	0.1742	0.31195
STDV:
cCtrl	0.00490748	0.00536936	0.00539259	0.00878427	0.00299555	0.00971665	0.0189437	0.0622191	0.0702377	0.0864873	0.247821
cSB2-CC	0.000503322	0.00568008	0.00152753	0.00057735	0.00109697	0.00472476	0.00349333	0.0160728	0.0351141	0.080149	0.138846
measaured with Beckman Coulter, DU® 800 Spectrophotometer

## Sheet: Fig.2e
Protein IDs	Majority protein IDs	Peptide counts (all)	Peptide counts (razor+unique)	Peptide counts (unique)	Fasta headers	Number of proteins	Peptides	Razor + unique peptides	Unique peptides	Peptides 1	Peptides 2	Razor + unique peptides 1	Razor + unique peptides 2	Unique peptides 1	Unique peptides 2	Sequence coverage [%]	Unique + razor sequence coverage [%]	Unique sequence coverage [%]	Mol. weight [kDa]	Sequence length	Sequence lengths	Q-value	Score	Identification type 1	Identification type 2	Sequence coverage 1 [%]	Sequence coverage 2 [%]	Intensity	Intensity Ctrl	Intensity 3x6	MS/MS count	Only identified by site	Reverse	Potential contaminant	id	Peptide IDs	Peptide is razor	Mod. peptide IDs	Evidence IDs	MS/MS IDs	Best MS/MS	Oxidation (M) site IDs	Oxidation (M) site positions
C4KIF1	C4KIF1	1	1	1		1	1	1	1	1	1	1	1	1	1	6.3	6.3	6.3	41.52	397	397	0	-0.37512	By MS/MS	By matching	6.3	6.3	7856600	6889300	967370	2				24	79	TRUE	81	167;168;169	188;189	189
A0A0E3K5T7	A0A0E3K5T7	2	2	2		1	2	2	2	2	0	2	0	2	0	8.6	8.6	8.6	41.545	397	397	0	1.3307	By MS/MS		8.6	0	2550000	2550000	0	3				6	43;73	True;True	45;75	90;148	104;105;169	104;169
	SlaB SISL (CC)	SlaB SSO
Ctrl-CC	6889300	2550000
3x6-CC	967370	0
	SlaB SISL (CC)	SlaB SSO
Ctrl-CC	2.70169	1
3x6-CC	0.379361	0

## Sheet: Fib 4
Data Exported from FlowingSoftware 2.5.1(pre-gated)
	Ctrl_1	Ctrl_2	Ctrl_3	Ctrl-CC_1	Ctrl-CC_2	Ctrl-CC_3	SB3_1	SB3_2	SB3_3	SB3x2_1	SB3x2_2	SB3x2_3	3x6_1	3x6_2	3x6_3	3x6-CC_1	3x6-CC_2	3x6-CC_3	SB2_1	SB2_2	SB2_3	SB2-CC_1	SB2-CC_2	SB2-CC_3		Quartiles
1	0	0	0	0	0	0	0	0	0	0	0	0	0	0	0	0	0	0	0	0	0	0	0	0			Ctrl_1	Ctrl_2	Ctrl_3	Ctrl-CC_1	Ctrl-CC_2	Ctrl-CC_3	SB3_1	SB3_2	SB3_3	SB3x2_1	SB3x2_2	SB3x2_3	3x6_1	3x6_2	3x6_3	3x6-CC_1	3x6-CC_2	3x6-CC_3	SB2_1	SB2_2	SB2_3	SB2-CC_1	SB2-CC_2
2	0	0	0	0	0	0	0	0	0	0	0	0	0	0	0	0	0	0	0	0	0	0	0	0		Lower 25%	0.196897	0.333057	0.243127	0.114217	0.085088	0.0616382	0.376522	0.357681	0.257841	0.498564	0.305773	0.417959	0.499736	0.416496	0.438508	0.130306	0.130977	0.233402	0.506776	0.539681	0.712905	0.269488	0.302452
3	0	0	0	0	0	0	0	0	0	0	0	0	0	0	0	0	0	0	0	0	0	0	0	0		0.5	0.511355	0.492999	0.533578	0.429127	0.449735	0.390924	0.39621	0.411783	0.477598	0.364259	0.490672	0.405287	0.384794	0.448297	0.477551	0.526837	0.539232	0.529908	0.397936	0.366366	0.237024	0.4711	0.468337
4	0	0	0	0	0	0	0	0	0	0	0	0	0	0	0	0	0	0	0	0	0	0	0	0		Upper 25%	0.296989	0.177264	0.227387	0.463171	0.471979	0.555052	0.230126	0.233361	0.268402	0.139386	0.206976	0.179703	0.117585	0.138182	0.0858934	0.34949	0.336739	0.241932	0.0973728	0.095738	0.0507836	0.263443	0.232942
5	0	0	0	0	0	0	0	0	0	0	0	0	0	0	0	0	0	0	0	0	0	0	0	0
6	0	0	0	0	0	0	0	0	0	0	0	0	0	0	0	0	0	0	0	0	0	0	0	0		Averages
7	0	0	0	0	0	0	0	0	0	0	0	0	0	0	0	0	0	0	0	0	0	0	0	0			Ctrl	CtrlCC	SB3	SB3x2	3x6	3x6CC	SB2	SB2CC
8	0	0	0	0	0	0	0	0	0	0	0	0	0	0	0	0	0	0	0	0	0	0	0	0		Lower 25%	0.257693	0.086981	0.330681	0.407432	0.45158	0.164895	0.586454	0.288489
9	0	0	0	0	0	0	0	0	0	0	0	0	0	0	0	0	0	0	0	0	0	0	0	0		0.5	0.512644	0.423262	0.42853	0.420073	0.436881	0.531992	0.333775	0.455828
10	0	0	0	0	0	0	0	0	0	0	0	0	0	0	0	0	0	0	0	0	0	0	0	0		Upper 25%	0.23388	0.496734	0.243963	0.175355	0.113887	0.309387	0.0812981	0.259636
11	0	0	0	0	0	0	0	0	0	0	0	0	0	0	0	0	0	0	0	0	0	0	0	0
12	0	0	0	0	0	0	0	0	0	0	0	0	0	0	0	0	0	0	0	0	0	0	0	0		Sdt. Deviation
13	0	0	0	0	0	0	0	0	0	0	0	0	0	0	0	0	0	0	0	0	0	0	0	0			Ctrl	CtrlCC	SB3	SB3x2	3x6	3x6CC	SB2	SB2CC
14	0	0	0	0	0	0	0	0	0	0	0	0	0	0	0	0	0	0	0	0	0	0	0	0		Lower 25%	0.0565334	0.0215068	0.052077	0.0790578	0.0352172	0.0484425	0.0904175	0.0139212
15	0	0	0	0	0	0	0	0	0	0	0	0	0	0	0	0	0	0	0	0	0	0	0	0		0.5	0.0165916	0.0243652	0.0352734	0.0526564	0.0387185	0.00527053	0.0696167	0.0196762
16	0	0	0	0	0	0	0	0	0	0	0	0	0	0	0	0	0	0	0	0	0	0	0	0		Upper 25%	0.0490928	0.0413937	0.0173313	0.0277645	0.0215064	0.0479809	0.0215873	0.0204198
17	0	0	0	0	0	0	0	0	0	0	0	0	0	0	0	0	0	0	0	0	1	0	0	0
18	0	0	0	0	0	0	0	0	0	0	0	0	0	0	0	0	0	0	0	0	1	0	0	0		T.TEST
19	0	0	0	0	0	0	0	0	0	0	0	0	0	0	0	0	0	0	0	0	1	0	0	0			Ctrl	CtrlCC	SB3	SB3x2	3x6	3x6CC	SB2	SB2CC
20	0	0	0	0	0	0	0	0	0	0	0	0	0	0	0	0	0	0	0	0	1	0	0	0		Lower 25%	1	0.0374024	0.250886	0.101989	0.0209507	0.154403	0.0176377	0.525028
21	0	0	0	0	0	0	0	0	0	0	0	0	0	0	0	0	0	0	0	0	1	0	0	0		0.5	1	0.0167009	0.0593434	0.120266	0.0933338	0.235899	0.0610872	0.0368471
22	0	0	0	0	0	0	0	0	0	0	0	0	0	0	0	0	0	0	0	0	1	0	0	0		Upper 25%	1	0.00482436	0.80526	0.234074	0.057292	0.194829	0.032502	0.54797
23	0	0	0	0	0	0	0	0	0	0	0	0	0	0	0	0	0	0	0	0	1	0	0	0
24	0	0	0	0	0	0	0	0	0	0	0	0	0	0	0	0	0	0	0	0	1	0	0	0
25	0	0	0	0	0	0	0	0	0	0	0	0	0	0	0	0	0	0	0	0	1	0	0	0
26	0	0	0	0	0	0	0	0	0	0	0	0	0	0	0	0	0	0	0	0	1	0	0	0
27	0	0	0	0	0	0	0	0	0	0	0	0	0	0	0	0	0	0	0	0	1	0	0	0
28	0	0	0	0	0	0	0	0	0	0	0	0	0	0	0	0	0	0	0	0	1	0	0	0
29	0	0	0	0	0	0	0	0	0	0	0	0	0	0	0	0	0	0	0	0	1	0	0	0
30	0	0	0	0	0	0	0	0	0	0	0	0	0	0	0	0	0	0	0	0	1	0	0	0
31	0	0	0	0	0	0	0	0	0	0	0	0	0	0	0	0	0	0	0	0	1	0	0	0
32	0	0	0	0	0	0	0	0	0	0	0	0	0	0	0	0	0	0	0	0	1	0	0	0
33	0	0	0	0	0	0	0	0	0	0	0	0	0	0	0	0	0	0	0	0	1	0	0	0
34	0	0	0	0	0	0	0	0	0	0	0	0	0	0	0	0	0	0	1	0	2	0	0	0
35	0	0	0	0	0	0	0	0	0	0	0	0	0	0	0	0	0	0	1	0	2	0	0	0
36	0	0	0	0	0	0	0	0	0	0	0	0	0	0	0	0	0	0	1	0	2	0	0	0
37	0	0	0	0	0	0	0	0	0	0	0	0	0	0	0	0	0	0	1	0	2	0	0	0
38	0	0	0	0	0	0	0	0	0	0	0	0	0	0	0	0	0	0	1	0	2	0	0	0
39	0	0	0	0	0	0	0	0	0	0	0	0	0	0	0	0	0	0	1	0	3	0	0	0
40	0	0	0	0	0	0	0	0	0	0	0	0	0	0	0	0	0	0	1	0	3	0	0	0
41	0	0	0	0	0	0	0	0	0	0	0	0	0	0	0	0	0	0	1	1	3	0	0	0
42	0	0	0	0	0	0	0	0	0	0	0	0	0	0	0	0	0	0	1	1	3	0	0	0
43	0	0	0	0	0	0	0	0	0	0	0	0	0	0	0	0	0	0	1	1	3	0	1	0
44	0	0	0	0	0	0	0	0	0	0	0	0	0	0	0	0	0	0	1	1	3	0	1	0
45	0	0	0	0	0	0	0	0	0	0	0	0	0	0	0	0	0	0	1	1	4	0	1	0
46	0	0	0	0	0	0	0	0	0	0	0	0	0	0	0	0	0	0	1	1	4	0	1	0
47	0	0	0	0	0	0	0	0	0	0	0	0	0	0	0	0	0	0	1	1	4	0	1	0
48	0	0	0	0	0	0	0	0	0	0	0	0	0	0	0	0	0	0	1	1	4	0	1	0
49	0	0	0	0	0	0	0	0	0	0	0	0	0	0	0	0	0	0	1	1	5	0	1	0
50	0	0	0	0	0	0	0	0	0	0	0	0	0	0	0	0	0	0	1	1	5	0	1	0
51	0	0	0	0	0	0	0	0	0	0	0	0	1	0	0	0	0	0	1	1	5	0	1	0
52	0	0	0	0	0	0	0	0	0	0	0	0	1	0	0	0	0	0	1	1	5	1	1	0
53	0	0	0	0	0	0	0	0	0	0	0	0	1	0	0	0	0	0	1	1	5	1	1	0
54	0	0	0	0	0	0	0	0	0	0	0	0	1	0	0	0	0	0	1	1	6	1	1	0
55	0	0	0	0	0	0	0	0	0	0	0	0	1	0	0	0	0	0	1	1	6	1	1	0
56	0	0	0	0	0	0	0	0	0	0	0	0	1	0	0	0	0	0	2	1	6	1	1	0
57	0	0	0	0	0	0	0	0	0	0	0	0	1	0	0	0	0	0	2	1	6	1	1	0
58	0	0	0	0	0	0	0	0	0	0	0	0	1	1	1	0	0	0	2	1	7	1	1	0
59	0	0	0	0	0	0	0	0	0	0	0	0	1	1	1	0	0	0	2	1	7	1	1	0
60	0	0	0	0	0	0	0	0	0	1	0	0	1	1	1	0	0	0	2	1	7	1	1	0
61	0	0	0	0	0	0	0	0	0	1	0	0	1	1	1	0	0	0	2	1	7	1	1	0
62	0	0	0	0	0	0	0	0	0	1	0	0	1	1	1	0	0	0	1	1	7	1	1	0
63	0	0	0	0	0	0	0	0	0	1	0	0	1	1	1	0	0	0	1	1	8	1	1	0
64	0	0	0	0	0	0	0	0	0	1	0	0	1	1	1	0	0	0	1	1	8	0	1	0
65	0	1	0	0	0	0	0	0	0	1	0	1	1	1	1	0	0	0	2	2	9	0	1	0
66	0	0	0	0	0	0	0	0	0	1	0	1	1	1	1	0	0	0	2	2	9	0	1	0
67	0	1	0	0	0	0	0	0	0	1	0	1	1	1	1	0	0	0	2	2	9	0	1	1
68	0	1	0	0	0	0	0	0	0	1	0	1	1	1	1	0	0	0	2	2	9	0	1	1
69	0	1	0	0	0	0	0	0	0	1	0	1	1	1	1	0	0	0	2	2	10	1	1	1
70	0	1	0	0	0	0	0	0	0	1	0	1	1	1	1	0	0	0	2	2	10	1	1	1
71	0	1	0	0	0	0	0	0	0	1	0	1	1	1	1	0	0	0	2	2	11	1	1	1
72	0	1	0	0	0	0	0	0	0	1	0	1	1	1	1	0	0	0	2	2	11	1	1	1
73	0	1	0	0	0	0	0	0	0	1	0	1	1	1	1	0	0	0	3	2	11	1	1	1
74	0	1	0	0	0	0	0	0	0	1	0	1	2	1	1	0	0	0	3	2	12	1	1	1
75	0	1	0	0	0	0	0	0	0	2	0	1	2	1	2	0	0	0	3	2	12	1	1	1
76	0	1	0	0	0	0	0	0	0	2	0	1	2	1	2	0	0	0	3	2	13	1	1	1
77	0	1	0	0	0	0	0	0	0	2	0	1	2	1	2	0	0	0	3	2	13	1	1	1
78	0	1	0	0	0	0	0	0	0	2	0	2	2	1	2	0	0	0	3	2	14	1	1	1
79	0	1	0	0	0	0	0	0	0	2	0	2	2	1	2	0	0	0	3	2	14	1	1	1
80	0	1	0	0	0	0	0	0	0	2	0	2	3	1	2	0	0	0	4	3	16	1	2	1
81	0	1	0	0	0	0	0	0	0	2	1	2	3	1	2	0	0	0	4	3	16	1	1	2
82	0	1	0	0	0	0	0	0	0	2	1	2	3	1	2	0	0	0	4	3	16	1	2	2
83	0	1	1	0	0	0	0	0	0	2	1	2	3	1	2	0	0	0	4	3	17	1	2	2
84	0	1	1	0	0	0	0	0	0	2	1	3	3	1	2	0	0	0	4	3	17	1	2	2
85	0	1	1	0	0	0	0	0	1	2	1	3	3	1	2	0	0	0	4	3	17	1	2	2
86	0	1	1	0	0	0	0	0	1	2	1	3	4	1	2	0	0	1	5	3	17	2	2	2
87	0	2	1	0	0	0	0	0	1	3	1	3	4	1	2	0	0	1	5	3	18	2	2	2
88	0	2	1	0	0	0	0	0	1	3	1	3	4	1	2	0	0	1	4	3	18	2	3	2
89	0	2	1	0	0	0	0	0	1	3	1	3	4	1	3	0	0	1	5	4	18	2	3	2
90	0	2	1	0	0	0	0	0	1	3	1	3	4	2	3	0	0	1	5	4	18	2	3	2
91	0	2	1	0	0	0	0	0	1	3	1	3	4	2	3	0	0	0	5	4	18	2	3	2
92	0	2	1	0	0	0	0	1	1	4	1	4	4	2	3	0	0	0	6	4	19	2	3	2
93	0	3	1	0	0	0	0	1	1	4	1	4	4	2	3	0	1	0	6	4	20	2	3	3
94	0	3	1	1	0	0	0	1	1	4	1	4	5	2	3	0	1	1	6	4	20	2	3	3
95	0	3	1	1	0	0	0	1	1	4	1	4	5	2	3	0	1	1	6	5	20	2	3	3
96	0	3	1	1	0	1	0	1	1	4	1	5	5	2	3	0	0	1	6	4	21	2	3	3
97	1	3	1	1	0	0	0	1	1	5	1	5	6	3	4	0	0	1	6	5	21	2	4	3
98	1	3	1	1	0	0	0	1	1	5	1	5	5	3	4	0	0	1	6	5	21	2	4	3
99	1	4	1	1	0	0	0	1	1	5	1	5	6	3	4	0	0	1	7	5	23	2	4	4
100	1	4	1	1	0	0	0	1	1	5	1	5	6	3	4	0	1	1	7	5	22	2	4	4
101	1	4	1	1	0	0	0	1	1	5	1	6	6	3	4	0	0	1	7	5	22	3	5	4
102	1	4	1	1	0	0	0	1	1	6	1	6	6	3	4	0	0	1	7	5	22	3	5	4
103	1	4	1	1	0	0	1	1	2	6	1	6	7	4	4	0	0	1	7	6	23	3	5	4
104	1	4	1	1	0	0	1	1	2	6	1	7	7	4	5	0	0	1	7	6	23	3	5	5
105	1	4	1	1	0	1	1	1	2	6	2	7	7	4	5	0	0	1	7	6	25	3	5	5
106	1	4	1	1	0	1	1	2	2	7	2	8	7	5	5	0	0	1	8	7	26	4	5	5
107	1	4	1	1	0	1	1	2	2	7	2	8	7	5	5	0	0	1	8	7	25	3	5	5
108	1	5	1	1	0	1	1	2	2	7	2	9	8	5	6	1	1	1	9	7	26	4	6	5
109	1	5	1	1	0	1	1	2	2	7	2	9	8	5	6	1	1	1	9	7	25	4	6	5
110	1	5	2	2	1	1	1	2	2	8	2	10	9	5	6	1	1	1	9	8	26	4	6	6
111	1	5	2	1	1	1	1	3	2	8	2	10	9	6	6	1	1	2	9	8	26	4	6	6
112	1	5	2	2	1	1	1	3	2	8	2	10	9	6	6	1	1	2	9	9	28	4	6	7
113	1	5	2	2	1	1	1	3	2	8	2	10	10	6	6	1	1	2	9	9	28	4	6	7
114	1	5	2	2	1	1	2	3	2	8	2	11	10	7	7	1	1	2	9	9	28	5	7	7
115	2	6	2	2	1	1	2	3	3	9	2	11	10	7	7	1	1	2	9	9	28	4	7	7
116	2	6	2	2	1	1	2	3	3	9	2	12	10	7	7	1	1	2	10	10	29	5	7	7
117	2	6	2	2	1	1	2	3	3	9	2	12	11	7	7	1	1	2	10	10	29	5	7	8
118	2	6	2	2	1	1	2	3	3	10	2	13	11	7	7	1	1	2	11	11	29	6	7	8
119	2	6	2	2	1	1	2	4	3	10	3	13	12	7	7	1	1	2	11	11	29	6	7	8
120	2	7	3	3	1	1	3	4	4	10	3	13	12	8	7	1	1	2	11	12	29	6	8	8
121	2	7	3	3	1	1	3	4	4	11	3	14	13	8	7	1	1	3	12	12	30	6	8	8
122	2	7	3	3	1	1	3	4	4	11	3	14	13	9	8	1	1	2	12	12	29	6	8	8
123	2	8	3	3	2	1	3	5	5	11	3	15	15	9	8	2	1	3	13	14	31	6	8	9
124	2	8	3	3	2	1	3	5	5	12	3	15	14	9	8	2	1	3	13	14	31	6	9	9
125	3	9	3	3	2	1	4	5	5	12	4	15	15	10	9	2	1	4	14	15	32	6	9	9
126	3	9	4	3	2	1	4	5	5	13	4	15	16	10	9	2	1	3	13	15	31	7	9	10
127	3	9	4	3	2	1	4	6	5	14	4	15	16	10	9	2	1	4	14	15	32	7	10	11
128	3	10	3	3	2	1	4	6	5	14	4	15	17	11	9	2	1	4	14	16	32	7	10	11
129	3	10	4	3	2	1	5	6	6	15	4	16	18	11	10	2	2	4	14	16	33	8	10	11
130	3	10	4	3	2	1	5	7	6	15	4	16	19	11	10	2	2	4	15	16	33	8	10	11
131	3	11	4	3	2	1	5	7	6	15	4	16	19	12	10	2	2	4	15	17	35	8	10	12
132	4	11	4	4	2	1	5	7	6	16	4	17	20	12	10	2	2	5	16	17	35	8	10	12
133	4	12	4	4	2	1	6	8	6	17	5	17	20	13	11	2	2	5	16	18	35	8	11	12
134	4	12	4	4	3	1	6	9	7	18	5	19	22	14	11	2	2	5	17	20	37	9	12	13
135	4	12	4	4	3	1	7	9	7	19	5	18	22	14	11	2	2	5	17	20	36	9	12	13
136	4	12	4	4	3	1	7	10	8	20	5	19	23	15	12	2	2	5	19	21	38	9	13	14
137	4	12	4	4	3	1	7	10	8	20	6	19	24	15	12	2	2	5	19	20	37	9	13	14
138	4	13	4	5	3	1	8	12	8	22	6	20	24	16	13	2	3	5	20	22	39	10	13	15
139	5	13	5	5	3	2	8	12	9	22	6	20	24	17	13	2	3	6	20	22	38	10	13	15
140	5	14	5	5	3	2	8	12	9	23	7	21	25	18	13	3	3	6	21	23	40	10	15	16
141	5	13	5	5	3	2	9	12	9	23	7	21	25	17	14	3	3	6	21	23	39	10	14	16
142	6	14	5	5	3	2	9	13	10	24	8	21	26	18	14	3	3	7	22	24	41	11	14	16
143	6	14	6	5	3	2	9	13	10	25	8	22	26	18	15	3	3	7	22	25	41	11	15	16
144	6	15	6	5	3	2	10	14	10	26	8	22	27	19	15	3	3	7	23	25	41	12	15	17
145	6	15	6	5	3	2	11	14	11	26	9	22	27	19	16	3	3	7	23	26	42	12	15	17
146	6	15	7	5	3	2	11	15	11	28	9	23	28	19	16	3	4	7	24	26	43	13	16	18
147	6	15	7	6	3	2	12	16	11	28	9	23	28	19	17	3	4	8	24	26	43	13	17	18
148	6	15	8	6	3	2	12	16	12	29	10	24	29	21	18	4	4	8	25	28	44	14	17	18
149	6	16	8	6	4	2	13	17	13	30	11	25	32	23	19	4	4	9	26	29	46	14	18	19
150	6	16	8	7	4	2	14	17	13	30	11	25	30	22	19	4	4	8	26	29	46	14	18	19
151	7	17	9	7	4	2	15	18	14	31	12	26	31	23	20	4	4	9	28	30	48	15	19	21
152	7	16	9	7	4	2	15	18	13	31	12	26	32	23	20	4	4	9	28	30	47	15	19	20
153	7	17	10	7	4	2	16	19	14	33	13	28	33	25	22	5	4	10	29	32	50	16	20	21
154	7	18	10	7	4	2	16	19	15	33	13	27	33	25	21	5	4	10	29	32	49	16	20	20
155	8	18	10	8	5	2	17	20	15	34	14	28	33	25	22	5	4	10	29	32	50	16	20	20
156	8	19	11	8	5	2	18	20	16	34	14	28	34	26	23	5	4	10	29	33	51	16	20	20
157	9	20	11	8	5	3	19	21	16	35	15	28	35	27	23	6	5	11	29	34	53	17	21	21
158	9	20	11	8	5	2	20	21	16	35	15	28	35	27	24	6	5	11	30	35	54	17	21	21
159	9	21	12	8	5	3	21	21	16	36	15	29	37	27	26	6	5	12	30	35	55	17	22	21
160	9	22	12	8	5	3	22	21	16	37	15	30	37	27	26	6	5	12	31	36	55	18	22	22
161	10	22	13	8	6	3	23	22	17	38	16	30	39	28	28	6	5	13	32	37	56	18	22	23
162	10	23	14	8	6	3	24	23	18	40	17	31	40	30	29	7	6	13	34	39	59	19	23	24
163	10	23	14	8	6	3	24	23	17	39	17	31	40	29	29	7	6	13	34	39	58	19	23	24
164	10	24	14	9	6	3	26	24	18	41	18	32	41	31	30	7	7	15	37	41	61	20	24	25
165	10	24	14	9	6	3	26	24	17	40	17	32	40	31	30	7	7	15	37	40	60	19	24	24
166	11	25	15	9	6	3	28	25	18	41	18	34	42	33	32	8	8	16	39	43	62	20	25	26
167	11	25	14	9	6	4	29	24	18	40	18	33	41	33	32	8	8	15	38	43	61	19	24	24
168	12	26	15	9	7	4	30	26	19	42	19	35	44	34	33	9	8	16	40	45	63	20	25	26
169	12	26	15	8	7	3	30	26	19	41	19	34	43	33	32	9	9	16	39	44	62	19	24	25
170	13	27	15	9	7	4	31	27	20	43	20	35	43	34	33	9	9	17	41	46	63	19	25	26
171	13	28	16	9	7	4	32	27	20	43	20	35	44	35	34	9	9	17	41	47	63	19	25	26
172	13	27	17	9	7	4	33	27	20	44	21	36	45	36	34	10	9	18	42	48	63	20	25	26
173	13	28	17	9	7	4	34	27	20	44	21	36	45	36	35	10	10	18	42	49	63	20	25	26
174	14	29	18	9	7	5	34	29	20	44	22	36	46	37	36	10	10	19	43	48	63	20	25	26
175	14	30	18	9	7	5	35	29	20	44	23	36	46	37	36	10	10	20	43	49	64	20	25	27
176	14	30	19	9	7	5	35	30	21	44	24	37	46	37	37	11	11	21	46	51	64	21	26	27
177	16	32	20	10	8	5	38	31	22	46	26	38	48	40	39	11	12	23	48	53	67	22	26	28
178	16	31	20	9	7	5	37	31	21	46	25	37	47	39	39	11	12	23	47	53	65	22	25	28
179	17	32	21	10	7	6	39	33	22	47	27	38	49	41	41	12	12	25	50	55	66	24	27	29
180	17	30	20	10	7	5	39	32	22	46	28	37	47	41	39	12	12	24	49	54	65	23	26	28
181	18	32	22	10	8	5	41	34	23	48	30	38	49	44	41	12	13	25	51	56	67	24	27	28
182	18	31	22	10	7	5	40	34	22	47	30	38	47	43	40	12	12	25	51	55	66	24	27	27
183	19	32	22	10	7	6	41	35	23	48	31	38	49	43	42	12	13	25	52	57	66	25	27	26
184	20	32	23	10	7	6	42	36	24	48	31	38	49	43	42	13	13	26	52	57	66	25	27	27
185	21	32	24	10	7	6	43	37	23	48	32	39	49	44	43	13	13	26	52	58	65	26	28	26
186	21	33	24	11	7	6	43	37	24	49	32	39	49	44	43	13	13	27	53	59	66	26	27	26
187	22	33	25	11	8	6	44	38	25	50	33	39	49	45	45	13	13	28	52	59	66	27	28	26
188	22	34	25	11	8	6	45	38	25	50	33	39	50	45	45	14	13	28	53	60	65	27	28	27
189	23	34	26	12	8	6	45	39	25	50	34	40	49	47	46	14	14	29	54	61	66	27	28	27
190	24	36	28	12	8	7	48	41	26	53	35	41	50	48	49	14	15	30	56	63	68	28	29	27
191	23	34	27	12	8	7	47	40	26	51	35	40	49	47	48	14	15	29	54	62	66	29	29	26
192	24	35	29	12	8	7	50	43	27	52	37	41	51	50	50	15	16	31	56	64	68	30	30	27
193	24	35	29	12	8	6	49	42	26	52	35	39	50	49	50	15	15	30	56	63	66	29	29	27
194	25	37	31	13	8	7	51	45	28	55	37	41	51	51	53	16	16	31	58	65	68	30	30	28
195	25	35	31	12	8	6	51	45	28	53	36	40	50	50	52	15	16	30	58	64	66	31	30	27
196	26	36	31	13	9	7	54	47	28	55	38	41	52	52	55	16	17	32	60	66	67	32	31	28
197	26	35	31	13	8	7	53	46	28	54	37	40	51	51	54	16	17	31	57	64	64	32	30	27
198	27	36	32	13	8	7	53	47	29	53	37	40	51	51	56	17	17	31	58	65	63	32	30	27
199	27	36	33	13	8	7	53	46	29	53	37	41	52	51	56	17	17	31	58	64	63	32	30	26
200	27	37	34	13	9	7	54	47	29	53	38	42	52	51	56	17	18	32	59	64	62	32	31	27
201	28	38	34	13	9	7	54	48	29	52	38	42	52	52	57	17	18	32	59	64	62	32	31	27
202	28	38	35	13	9	8	54	49	30	52	39	41	52	52	59	19	19	33	58	64	61	32	31	28
203	28	38	35	13	9	8	55	50	30	52	39	42	53	52	59	19	19	33	59	64	62	32	31	28
204	28	39	36	13	9	8	55	50	31	53	39	42	53	52	60	19	19	33	60	64	61	31	31	28
205	30	41	38	14	10	8	56	51	32	55	40	43	54	55	63	20	20	34	62	65	62	32	33	29
206	29	41	37	14	10	8	55	50	32	53	40	42	53	53	62	20	20	33	60	63	60	32	31	29
207	31	43	38	15	11	9	57	52	34	54	43	43	56	56	64	21	21	34	62	65	62	33	33	29
208	30	41	38	14	11	9	55	51	33	53	43	42	54	55	63	21	22	33	61	63	59	32	32	28
209	32	43	40	15	12	10	57	53	35	54	44	43	56	57	64	22	23	35	62	64	61	33	33	29
210	31	42	39	14	11	10	56	52	34	53	44	41	55	55	63	22	22	34	61	62	58	33	33	29
211	33	43	40	15	12	10	56	53	34	52	46	42	56	55	64	22	22	34	61	62	58	34	33	29
212	33	43	40	15	12	10	56	54	34	52	46	42	55	56	64	22	22	35	62	62	58	34	34	29
213	34	44	40	16	12	10	56	55	35	52	46	42	55	55	66	23	23	36	62	63	57	34	34	29
214	34	44	40	16	12	11	56	55	36	52	47	43	55	55	66	23	23	36	61	63	56	34	34	30
215	35	45	40	16	13	11	56	54	37	51	48	42	55	55	67	24	24	37	62	63	55	35	35	30
216	35	46	40	16	13	12	56	54	38	52	49	43	56	55	67	25	24	37	61	63	55	35	34	31
217	36	47	41	15	13	12	56	54	39	51	49	43	56	56	66	26	24	37	62	61	55	36	36	31
218	37	49	44	16	14	12	57	58	41	54	50	45	58	58	69	27	26	38	64	63	57	37	37	33
219	36	48	43	16	14	12	55	56	40	52	49	44	57	56	66	27	26	38	63	61	55	36	37	32
220	38	50	45	17	15	13	58	59	43	54	51	46	57	58	69	28	28	39	66	64	56	38	38	33
221	37	50	44	17	15	13	55	57	43	52	50	44	56	57	68	27	27	39	64	61	54	37	36	33
222	39	52	45	17	16	14	57	58	45	54	51	46	59	58	70	28	28	41	65	64	55	38	38	34
223	38	51	43	17	16	13	55	56	45	51	49	45	57	57	68	27	28	40	64	62	52	37	37	34
224	40	53	46	18	17	14	58	57	47	53	51	46	59	58	70	28	29	42	65	64	52	39	38	35
225	40	52	45	17	17	14	55	56	46	50	50	45	57	57	68	28	29	41	63	62	50	39	37	34
226	40	53	45	17	17	14	56	56	46	50	50	45	57	57	68	28	29	42	63	62	49	39	39	35
227	40	53	45	17	17	14	56	56	47	50	50	46	56	56	69	28	29	43	63	61	49	40	39	35
228	42	53	46	18	17	15	55	57	48	50	50	46	56	55	70	28	31	43	63	61	47	40	40	36
229	42	54	46	18	18	14	55	57	48	49	50	45	56	55	70	28	31	43	63	61	47	41	40	37
230	41	54	47	19	18	15	54	57	49	49	51	45	56	55	71	29	31	44	63	61	46	41	41	37
231	43	56	50	20	19	15	55	59	50	50	52	48	57	56	74	31	32	45	65	63	48	42	42	38
232	42	55	49	19	19	15	53	56	49	48	51	46	55	54	71	30	32	44	63	61	46	42	41	38
233	44	57	51	20	21	16	55	57	51	50	53	47	56	56	73	32	34	46	64	61	47	44	43	39
234	44	56	51	20	20	16	53	55	50	48	53	47	55	54	70	32	34	45	62	59	45	44	42	37
235	45	58	53	20	22	17	55	57	52	49	55	48	56	56	72	34	36	48	63	60	46	45	44	37
236	44	56	52	20	21	16	53	55	50	47	53	47	55	54	70	34	35	47	61	58	44	43	43	37
237	46	58	54	22	23	17	54	56	52	49	55	48	55	56	72	35	38	48	62	59	44	45	46	38
238	45	56	53	22	23	17	51	55	50	47	53	46	53	54	71	34	37	47	60	57	42	44	44	37
239	46	56	53	22	24	18	51	54	50	47	54	46	53	55	71	34	37	49	59	58	41	44	45	38
240	46	57	54	23	24	18	50	54	50	47	54	46	53	55	71	34	38	49	58	57	41	45	45	38
241	46	57	54	23	25	18	51	53	50	46	54	46	53	55	71	35	39	49	58	58	39	46	46	38
242	47	57	55	24	25	19	50	53	51	46	54	45	52	55	71	35	39	50	57	58	39	47	47	38
243	48	57	55	25	26	20	50	53	50	47	56	44	51	56	72	36	39	51	57	56	39	47	49	38
244	48	57	56	25	26	20	50	53	51	47	56	45	51	55	72	36	40	51	56	56	39	48	49	39
245	48	58	56	26	27	21	49	53	51	46	56	45	50	55	72	37	41	51	56	55	38	48	49	38
246	50	59	58	28	28	22	51	55	52	48	58	47	52	57	74	39	43	54	57	56	39	51	51	40
247	50	57	57	27	27	22	49	53	51	46	57	45	50	55	71	38	42	53	54	53	38	50	49	39
248	51	58	60	29	30	23	51	54	53	48	60	45	52	57	73	41	44	54	55	54	39	52	51	41
249	49	56	58	27	29	23	49	52	51	46	58	44	50	56	71	40	43	53	53	53	38	52	50	39
250	51	58	60	30	31	24	50	53	52	47	59	45	51	59	71	42	46	55	53	54	38	53	53	41
251	51	57	59	30	31	24	49	52	51	45	58	45	50	56	69	41	46	53	51	51	36	52	51	40
252	51	58	59	32	32	25	48	51	51	45	58	43	50	56	68	42	47	54	50	50	35	53	53	40
253	51	58	59	32	32	25	48	51	52	44	58	43	50	56	68	43	48	54	50	50	34	54	52	41
254	52	57	59	33	32	27	48	51	51	44	58	42	50	56	68	43	49	55	49	49	33	54	53	41
255	52	57	59	33	33	27	47	50	51	44	58	42	50	56	67	43	49	55	48	49	33	54	54	41
256	53	58	59	35	34	28	46	50	51	44	58	42	50	56	67	43	49	55	50	48	33	55	54	42
257	54	58	59	35	34	29	46	50	51	43	58	42	50	56	67	43	50	55	49	48	32	56	54	42
258	54	58	58	36	34	29	46	50	52	42	59	41	50	55	65	44	51	55	49	49	32	56	54	43
259	56	60	62	38	36	31	47	52	54	43	60	44	51	57	66	47	53	58	49	49	32	58	56	45
260	55	57	60	38	36	30	46	49	53	42	58	42	49	55	64	46	53	56	47	46	31	56	54	43
261	57	59	62	40	38	31	47	51	55	43	60	44	50	56	65	48	55	58	49	48	31	58	56	45
262	56	58	60	39	37	31	44	49	53	41	59	43	47	54	62	48	54	56	46	45	30	55	55	44
263	58	59	62	41	39	32	46	51	55	42	60	45	49	56	63	50	57	58	47	45	31	57	56	46
264	56	57	60	40	39	31	44	49	54	40	57	43	47	53	59	49	56	56	45	44	29	56	54	44
265	57	59	63	42	41	33	45	50	56	42	58	45	48	54	60	52	58	58	46	44	29	57	56	45
266	56	57	62	42	41	33	43	49	55	40	56	43	46	52	58	52	57	57	45	43	27	56	55	45
267	57	57	63	43	42	34	43	48	55	39	55	43	45	52	57	53	56	57	44	42	27	55	54	45
268	56	57	62	44	43	34	42	48	55	39	55	43	45	52	56	53	57	57	44	42	26	54	54	45
269	58	57	63	46	44	35	42	48	55	38	55	43	44	51	54	53	58	58	45	41	25	54	54	45
270	58	58	63	46	44	35	41	47	55	38	55	44	44	51	55	54	58	59	44	40	25	53	54	46
271	59	59	63	48	45	36	41	46	54	37	53	44	43	49	54	56	57	59	44	39	24	54	53	46
272	58	58	62	48	45	37	41	46	54	37	53	43	42	48	54	56	59	60	44	39	24	54	54	46
273	59	58	62	48	46	37	40	45	54	37	52	43	40	48	53	57	58	60	44	38	24	53	52	47
274	61	59	64	50	47	39	40	46	55	38	53	45	41	49	54	60	60	62	44	38	24	54	54	48
275	58	58	62	50	47	38	39	44	53	35	50	44	40	48	51	59	59	60	43	36	22	52	53	48
276	60	60	64	52	49	40	40	44	55	36	51	45	40	49	53	62	61	62	44	37	23	54	54	49
277	58	57	63	52	48	40	39	43	53	35	48	44	38	48	50	61	60	61	41	35	21	51	52	48
278	60	58	65	53	50	41	40	43	55	36	50	45	38	48	51	63	62	62	42	36	21	52	54	49
279	58	57	64	52	49	41	38	41	53	35	47	44	36	47	49	62	60	59	40	34	20	50	52	48
280	58	56	62	53	51	43	38	40	52	34	47	43	35	46	49	64	61	60	41	33	20	50	51	47
281	58	56	62	53	51	43	37	40	51	34	47	43	35	45	48	64	61	60	41	33	19	49	51	47
282	58	56	61	54	52	45	37	38	51	33	46	42	34	45	47	66	62	61	40	31	19	49	51	47
283	58	56	61	54	53	45	36	38	51	33	46	41	35	45	47	67	62	61	40	30	19	49	51	47
284	59	55	60	54	54	47	36	37	50	32	45	41	33	44	45	68	62	61	40	30	18	48	51	47
285	59	56	61	55	54	47	36	36	50	32	45	40	34	44	45	69	62	61	39	29	18	48	50	48
286	60	55	59	56	55	49	35	36	49	31	44	39	32	44	45	69	64	61	38	28	18	48	50	48
287	62	55	61	57	57	51	36	37	49	31	46	40	33	46	45	71	66	63	38	28	18	50	51	49
288	59	53	59	56	56	50	35	35	47	30	44	39	32	44	42	69	65	61	37	27	17	48	49	47
289	61	53	60	58	59	53	36	36	48	31	44	40	33	45	43	72	68	64	37	28	18	50	50	49
290	58	52	58	56	57	52	34	34	47	29	42	39	31	43	42	71	66	62	35	27	17	48	48	47
291	60	52	59	58	59	54	36	35	48	30	43	40	32	45	41	73	70	63	34	27	16	49	49	48
292	58	50	57	55	58	54	34	34	47	29	42	38	31	43	39	71	69	61	33	26	16	47	48	47
293	60	51	58	57	60	57	35	34	48	29	43	39	32	44	40	74	70	62	33	26	16	48	49	48
294	58	48	56	55	59	55	34	33	47	28	42	38	31	43	38	73	70	60	32	25	15	47	48	47
295	58	47	55	55	61	55	34	33	47	29	42	37	30	42	37	72	71	61	31	25	15	46	47	46
296	58	46	55	56	61	55	34	33	47	28	42	37	29	43	36	73	70	61	31	25	15	46	47	46
297	58	44	54	56	62	57	34	33	46	27	41	36	29	41	34	73	71	60	29	24	14	46	46	46
298	58	44	54	56	62	57	34	32	45	27	41	36	28	41	33	73	71	60	29	24	14	47	45	46
299	58	44	52	56	62	59	33	32	45	27	40	35	28	41	33	75	71	60	29	23	14	46	44	46
300	58	44	51	57	62	59	33	32	44	26	40	34	28	41	32	75	72	60	28	22	14	46	44	45
301	58	43	51	57	63	60	33	32	44	25	39	34	27	40	30	74	72	60	27	22	13	45	44	45
302	59	44	52	59	64	63	34	33	45	25	41	35	28	41	30	77	74	62	27	22	14	46	45	46
303	57	41	50	57	62	61	33	32	43	25	39	33	27	39	29	74	73	59	25	22	13	44	43	45
304	59	42	52	59	64	64	34	32	44	25	40	34	27	40	29	76	76	61	25	22	13	46	45	45
305	56	40	50	57	63	63	32	31	42	24	39	33	26	38	28	74	74	59	24	21	12	44	43	43
306	58	41	50	59	65	66	32	32	43	25	39	34	26	39	28	75	76	60	24	21	13	45	43	44
307	56	39	49	58	64	64	31	31	41	24	38	33	26	37	26	74	73	58	23	21	12	43	41	43
308	54	38	47	58	64	66	30	30	41	23	37	33	25	37	25	73	73	58	22	20	12	43	41	43
309	55	38	46	58	63	66	30	30	41	23	37	32	24	37	25	73	73	57	22	20	12	43	41	43
310	54	37	45	59	63	66	29	30	40	23	36	32	24	36	24	72	73	56	22	20	12	42	40	43
311	54	37	45	59	63	66	29	30	40	22	36	31	24	35	23	72	72	55	22	20	12	42	40	43
312	54	36	43	59	63	68	29	30	39	22	35	30	23	34	22	71	72	55	22	20	12	41	39	41
313	53	36	43	60	62	69	29	29	39	22	35	30	22	35	22	70	71	54	22	19	12	41	39	41
314	53	35	42	61	62	69	29	29	38	22	34	30	22	34	21	70	72	54	21	18	12	40	38	40
315	54	36	42	62	65	72	29	29	39	22	35	30	22	34	22	70	73	56	21	19	12	42	38	41
316	53	34	40	61	62	72	28	28	37	21	33	28	22	32	21	68	70	53	20	18	11	41	37	40
317	54	36	41	62	64	75	28	29	38	22	33	29	22	32	21	69	72	54	21	19	12	41	37	40
318	52	34	39	60	62	73	27	27	37	21	32	28	21	31	20	67	69	52	20	17	11	39	36	38
319	53	34	40	63	65	76	28	28	37	21	32	28	21	31	21	68	70	54	20	18	11	40	37	39
320	51	32	39	62	63	74	27	27	36	20	31	27	20	29	19	65	68	51	20	17	11	38	35	38
321	52	33	40	62	64	76	27	28	36	20	32	28	20	30	19	67	70	53	20	18	11	40	35	39
322	50	32	39	61	62	74	26	27	35	20	30	27	20	29	19	64	66	50	19	17	11	39	34	38
323	50	31	38	60	62	74	25	27	35	20	28	26	19	28	18	63	65	49	19	17	10	38	34	37
324	50	31	37	60	61	74	25	26	34	19	28	25	19	28	18	62	64	49	18	17	10	38	33	37
325	49	30	36	60	61	75	25	27	35	19	28	25	18	27	17	61	63	48	18	17	10	38	32	37
326	49	29	35	60	61	75	24	26	34	19	27	24	18	27	17	61	63	47	18	17	10	37	32	37
327	48	29	35	60	61	75	24	26	33	18	27	24	18	27	16	61	62	46	17	16	9	37	31	37
328	48	29	35	60	61	75	24	26	33	18	27	24	17	27	16	60	62	45	16	16	9	37	31	36
329	48	28	34	60	60	74	24	26	32	18	26	23	17	27	15	59	61	44	16	15	8	36	31	36
330	49	29	35	62	62	77	25	27	32	18	27	24	17	27	15	62	62	45	16	15	8	36	31	36
331	47	27	34	59	60	75	23	25	31	17	27	23	16	25	15	59	58	44	15	15	8	35	30	35
332	48	27	34	61	61	78	24	26	31	17	27	24	16	26	15	61	60	45	15	15	8	36	31	35
333	45	26	33	59	59	75	23	26	30	17	26	22	16	25	14	59	57	42	15	14	7	34	30	35
334	46	26	33	60	61	76	23	27	30	17	26	22	16	24	15	60	58	43	14	14	7	35	30	35
335	44	25	32	58	58	74	22	26	29	15	25	22	15	23	13	58	55	41	14	14	7	33	30	34
336	43	24	32	58	58	73	22	26	28	15	25	22	15	23	13	58	53	40	14	13	7	33	29	33
337	42	24	32	57	57	73	22	26	28	15	25	22	15	23	12	57	53	40	13	13	6	33	28	32
338	42	23	32	57	57	72	22	26	27	14	24	22	15	22	12	56	52	39	13	12	6	32	28	32
339	42	23	32	57	57	72	21	26	28	14	23	21	14	22	12	55	51	38	12	12	6	31	28	31
340	41	23	31	56	56	71	21	26	28	14	23	21	14	21	11	54	51	37	12	11	6	30	27	31
341	40	23	30	55	56	70	21	25	28	14	23	21	14	21	11	53	49	37	12	11	6	30	27	30
342	39	22	29	55	55	70	21	26	28	14	22	21	14	20	11	52	49	35	11	11	5	30	27	29
343	39	22	29	56	56	73	22	27	28	14	23	21	14	21	10	53	51	36	11	11	5	30	28	30
344	38	21	28	54	53	70	21	26	27	13	22	20	13	20	10	50	49	33	11	10	5	29	26	28
345	38	21	29	56	54	73	22	26	27	14	23	20	14	20	10	50	49	34	11	10	5	29	26	29
346	36	20	28	54	51	70	21	25	25	13	22	20	13	19	9	49	46	32	10	10	5	28	25	27
347	37	20	28	55	51	71	21	26	27	13	22	20	13	19	10	50	47	32	10	10	5	28	26	28
348	35	19	26	52	48	68	21	25	26	13	20	19	12	18	9	48	44	31	10	9	5	27	24	26
349	36	19	27	53	49	70	21	26	27	13	21	19	12	18	9	50	45	31	10	10	5	27	24	27
350	33	18	26	50	47	67	21	25	26	12	20	18	11	16	9	47	43	30	9	10	5	26	23	26
351	33	17	25	48	46	66	21	24	25	12	19	18	11	16	9	46	41	29	9	9	5	25	23	25
352	32	17	25	48	46	65	21	24	25	12	19	17	11	15	9	45	41	29	9	9	5	25	23	25
353	32	17	25	48	45	63	21	23	24	11	19	16	10	15	8	44	40	28	9	9	5	25	21	24
354	32	17	24	48	44	63	21	23	24	11	18	16	10	15	8	43	40	27	8	9	5	24	21	24
355	32	17	24	47	44	61	21	22	24	11	18	16	10	14	8	42	38	26	8	9	5	24	20	24
356	32	17	24	48	45	62	22	23	25	12	19	16	10	14	8	43	39	26	8	9	5	25	20	24
357	30	16	23	45	43	60	21	22	23	11	18	15	9	13	8	41	37	24	8	9	5	23	20	23
358	31	17	23	47	42	60	22	23	24	11	18	15	9	14	8	41	37	24	8	9	5	24	20	24
359	29	16	22	44	40	57	21	22	23	11	18	14	8	13	7	40	35	23	8	8	5	23	19	23
360	29	16	22	45	41	58	22	22	24	11	18	14	9	13	8	41	36	24	8	9	5	24	19	24
361	27	15	21	43	39	55	21	22	23	11	17	14	9	12	7	39	34	22	8	8	4	23	18	23
362	29	16	21	44	39	56	21	22	23	11	17	14	9	12	7	39	34	23	8	9	4	23	18	24
363	27	15	20	42	37	54	20	21	23	10	16	13	8	12	7	37	32	21	7	8	4	22	17	23
364	28	14	20	41	37	51	20	20	22	10	16	13	8	11	7	36	30	21	7	8	4	21	17	23
365	27	15	19	41	36	50	20	20	22	10	16	12	8	11	7	35	30	21	7	8	4	21	17	23
366	27	14	19	39	36	47	20	20	22	9	15	12	8	10	7	34	29	20	7	8	4	21	17	22
367	26	15	18	39	36	47	20	20	22	9	15	12	7	10	7	33	29	19	8	8	4	21	16	22
368	25	14	18	39	35	46	19	20	21	9	14	12	7	10	7	31	28	19	7	8	4	21	16	22
369	25	14	18	38	35	45	19	19	21	9	14	11	7	10	7	30	27	18	7	8	4	20	16	21
370	25	13	17	37	34	44	19	19	21	9	14	11	7	9	6	28	26	17	7	7	4	19	16	21
371	25	13	17	38	35	44	19	19	21	9	14	11	7	9	6	28	27	17	7	7	4	20	16	21
372	24	13	16	36	34	42	18	18	21	8	13	11	7	9	6	26	25	16	7	7	4	19	15	21
373	24	13	16	36	34	43	19	19	21	8	13	11	7	9	6	27	25	16	7	7	4	19	15	21
374	22	12	15	33	32	42	18	18	20	8	12	11	7	8	6	25	24	15	7	6	4	18	15	20
375	23	12	16	34	33	42	17	18	21	8	13	11	7	8	6	26	24	15	7	6	4	19	15	20
376	21	11	15	33	31	40	16	18	20	7	12	10	7	8	5	24	23	14	7	6	3	18	15	19
377	20	11	14	32	30	40	16	17	19	7	12	10	7	8	5	22	22	14	6	6	3	17	15	20
378	20	11	14	32	30	39	16	17	19	7	11	10	7	8	5	22	22	14	6	6	3	16	15	20
379	20	11	13	30	30	39	15	17	18	7	10	9	7	7	5	21	21	13	6	6	3	16	15	19
380	20	11	13	30	29	38	16	17	18	7	10	9	7	7	5	20	21	13	6	6	3	15	14	19
381	19	11	13	29	28	37	15	16	18	7	10	9	6	7	5	19	20	12	5	5	3	15	15	18
382	19	10	13	29	28	36	16	16	18	6	10	9	6	7	5	19	19	12	5	5	3	14	15	18
383	18	10	13	29	27	35	16	15	17	6	10	9	6	7	5	18	19	11	5	5	3	14	15	18
384	18	10	12	29	28	35	16	16	16	7	10	9	6	7	5	18	19	12	5	5	3	14	15	17
385	16	9	12	28	26	34	16	15	16	6	10	8	6	6	4	17	18	11	5	4	3	14	14	16
386	16	9	12	28	27	34	16	16	16	6	9	8	6	6	5	18	18	11	4	4	3	14	14	16
387	16	8	11	27	25	33	15	15	15	6	9	8	6	6	4	17	17	10	4	4	3	13	14	16
388	16	8	11	27	25	34	16	15	16	6	9	8	6	6	4	17	17	10	4	4	3	13	14	16
389	15	8	11	25	24	32	15	15	14	6	9	8	6	6	4	16	17	10	4	4	3	13	13	15
390	15	8	11	26	24	33	15	15	14	6	9	8	6	6	4	16	17	10	4	4	3	13	13	15
391	14	8	10	25	23	31	15	15	14	6	8	8	6	5	4	15	16	9	4	3	3	13	13	14
392	14	7	10	24	22	30	15	15	14	5	8	7	6	5	4	15	15	9	3	4	3	13	13	14
393	14	7	9	24	22	29	14	15	14	5	8	7	6	5	4	14	14	9	3	4	3	12	12	14
394	13	7	9	23	21	29	14	15	14	5	8	7	6	5	4	13	14	9	3	3	3	13	12	14
395	13	7	9	23	21	29	14	15	14	5	8	7	6	5	4	13	14	9	3	3	2	13	12	14
396	13	7	8	22	20	28	14	15	14	5	8	6	6	5	3	12	13	9	3	3	2	12	11	13
397	12	7	8	22	20	27	14	14	13	5	8	6	6	4	3	12	12	8	3	3	2	12	11	13
398	12	6	8	22	20	27	14	14	14	5	8	6	6	4	3	11	12	8	3	3	2	12	10	12
399	12	6	8	22	20	27	14	15	15	5	8	7	6	4	3	12	12	7	3	3	2	13	10	12
400	12	6	8	21	19	26	13	13	15	5	8	6	6	4	3	11	11	7	3	3	2	12	10	12
401	12	6	8	21	19	26	13	14	15	5	9	6	6	4	3	11	11	7	3	3	2	12	10	11
402	11	6	7	20	18	25	13	13	14	5	9	6	6	4	3	10	10	7	3	3	2	12	9	11
403	11	6	7	20	19	25	13	13	14	5	8	6	6	4	3	10	10	6	3	3	2	13	10	11
404	11	5	7	19	18	24	12	13	14	5	8	6	6	4	3	10	9	6	3	3	2	12	9	10
405	11	5	7	18	17	23	12	13	13	5	8	6	6	4	3	9	8	6	3	3	2	12	9	10
406	10	5	7	18	17	23	12	13	13	5	7	6	5	4	3	9	8	6	3	3	2	11	9	10
407	10	6	7	18	17	22	12	12	13	4	7	6	5	4	3	9	8	6	3	3	2	11	9	10
408	10	6	7	18	17	22	11	12	13	4	7	6	5	3	3	9	8	5	3	3	2	11	8	10
409	9	6	6	18	17	20	11	11	12	4	8	5	5	3	2	8	8	5	3	3	2	11	8	9
410	9	6	6	17	17	20	11	11	12	4	8	5	5	3	2	8	7	5	3	3	2	11	8	9
411	9	6	6	17	16	19	11	11	12	4	7	5	4	3	2	8	7	5	3	3	2	11	8	9
412	9	6	6	17	17	19	11	11	12	4	7	5	4	3	2	8	7	5	3	3	2	11	8	10
413	9	6	6	17	16	18	10	10	11	4	7	5	4	3	2	7	7	5	3	3	1	10	7	9
414	9	6	6	17	17	19	10	10	10	4	8	5	4	3	2	7	7	5	3	3	1	10	7	9
415	8	5	6	16	16	17	10	9	10	4	7	5	4	3	2	7	6	4	3	3	1	9	7	8
416	8	5	6	16	17	17	10	9	10	4	7	5	4	3	2	7	6	5	3	3	1	9	7	9
417	8	5	6	15	16	17	10	9	9	4	7	5	3	3	2	6	6	4	2	2	1	8	7	8
418	8	5	6	15	16	17	10	9	10	4	7	5	4	3	2	6	6	4	3	3	1	9	7	8
419	8	5	6	14	15	15	9	8	9	4	7	5	3	3	2	6	5	4	2	2	1	8	6	8
420	7	5	5	14	15	15	9	8	8	4	6	5	3	3	2	6	5	4	2	2	1	8	6	8
421	7	5	5	14	15	14	9	8	8	4	6	5	3	3	2	6	5	4	2	2	1	7	6	8
422	7	5	5	14	15	13	8	7	8	4	5	5	3	3	1	5	5	4	2	2	1	7	6	8
423	7	5	5	13	15	13	8	7	8	4	5	4	3	3	2	5	5	4	2	2	1	7	6	8
424	7	5	5	12	14	13	8	7	8	4	6	4	3	3	1	5	5	4	2	2	1	6	6	9
425	6	4	5	12	14	13	8	7	8	4	6	4	3	3	1	5	5	4	2	2	1	6	5	9
426	5	4	5	12	14	13	8	6	8	3	6	4	3	2	1	5	5	4	2	2	1	6	5	8
427	5	4	5	12	14	13	8	7	8	4	6	4	3	2	1	5	5	3	2	2	1	6	5	8
428	5	4	5	12	13	12	7	6	7	4	6	4	3	2	1	4	4	3	2	2	1	6	5	8
429	5	4	5	11	13	12	8	6	7	4	6	4	3	2	1	5	5	3	2	2	1	6	5	8
430	5	4	5	11	13	12	7	6	7	4	6	4	3	2	1	4	4	3	2	2	1	6	5	8
431	5	4	5	11	13	13	7	6	7	4	6	4	3	2	1	4	4	3	2	2	1	6	5	8
432	4	4	5	10	13	12	7	6	7	4	6	4	3	2	1	4	4	3	2	2	1	5	5	7
433	5	4	5	10	12	12	7	6	7	4	6	4	3	2	1	4	3	3	2	2	1	5	5	7
434	4	3	4	10	12	12	7	6	7	3	6	4	2	2	1	4	3	3	2	2	1	5	4	7
435	5	3	4	9	12	12	6	6	7	3	5	4	2	2	1	3	3	3	2	2	1	5	4	7
436	5	3	4	9	11	12	6	6	7	3	5	4	3	2	1	4	3	3	2	2	1	5	4	7
437	4	3	4	9	11	11	6	5	7	3	5	4	2	2	1	4	3	3	2	2	1	6	4	7
438	4	3	4	9	11	11	6	5	7	3	5	4	2	2	1	3	3	2	2	2	1	6	5	7
439	4	3	4	9	11	12	5	5	7	3	5	4	2	1	1	4	3	3	2	2	1	6	5	7
440	4	3	4	9	11	12	6	5	6	3	5	4	2	1	1	4	3	3	2	2	1	6	5	6
441	4	3	4	8	10	11	5	5	6	3	5	4	2	1	1	3	3	2	2	2	1	6	5	6
442	5	3	4	8	10	11	6	5	6	3	5	4	2	1	1	3	3	2	2	2	1	5	5	6
443	4	3	4	8	10	11	5	5	6	3	5	4	2	1	1	3	3	2	2	2	1	5	5	6
444	4	3	4	8	10	11	5	4	5	3	5	4	2	1	1	3	3	2	2	2	1	6	5	6
445	4	3	4	8	10	11	5	4	5	3	5	4	2	1	1	3	3	2	2	2	1	6	4	5
446	4	3	4	8	10	11	5	4	5	3	5	4	2	1	1	3	3	2	2	2	1	5	4	5
447	4	3	3	7	9	10	4	4	5	3	5	4	2	1	1	3	3	2	2	2	1	5	4	5
448	4	3	3	7	9	10	4	4	5	3	4	4	2	1	2	3	3	2	2	2	1	5	5	5
449	4	3	3	7	9	9	4	4	5	3	4	4	2	1	2	3	3	2	2	2	1	5	4	5
450	4	3	3	7	9	9	4	3	5	3	4	4	2	1	1	2	2	2	2	1	1	5	4	5
451	4	3	3	7	9	9	4	3	5	3	4	4	2	1	1	2	2	2	2	1	1	5	4	4
452	4	3	3	7	9	8	3	3	5	3	4	4	2	1	1	2	3	2	2	1	1	5	4	5
453	4	3	3	7	9	8	3	3	5	3	4	4	2	1	1	2	3	2	2	1	1	5	4	5
454	3	3	3	7	8	8	3	3	5	3	4	4	2	1	1	3	3	2	2	1	1	5	4	5
455	3	3	3	7	8	8	4	3	5	3	4	4	2	1	1	3	3	2	2	1	1	5	4	5
456	3	3	3	7	8	7	4	3	5	4	3	4	2	1	1	3	2	2	2	1	1	5	4	5
457	3	3	3	7	8	7	4	3	5	4	3	3	2	1	1	2	2	2	2	1	1	5	5	5
458	3	3	3	7	8	7	4	3	4	4	3	3	2	1	1	2	2	2	2	1	1	5	4	4
459	3	3	3	7	7	7	4	3	4	4	3	4	2	2	1	2	2	2	2	1	1	4	4	4
460	3	3	3	6	7	6	4	3	4	4	3	3	2	1	1	2	2	2	2	1	0	4	4	4
461	2	3	3	6	7	5	4	3	4	4	3	3	2	1	1	2	2	2	1	1	0	4	4	4
462	2	3	3	6	7	5	4	3	4	4	3	3	2	2	1	2	2	2	1	1	0	4	4	4
463	2	3	3	6	7	5	4	3	4	4	3	4	2	2	1	2	2	2	1	1	0	4	4	5
464	2	3	3	6	7	5	4	3	4	4	3	4	2	1	1	2	2	2	1	1	0	4	4	5
465	2	3	3	6	7	5	4	3	4	4	3	4	2	2	1	2	2	2	1	1	1	4	4	5
466	2	3	3	6	7	5	4	3	4	4	3	4	2	2	1	2	2	2	1	1	1	4	4	5
467	2	2	3	6	7	5	4	3	4	4	3	4	2	1	1	2	2	2	1	1	1	4	4	5
468	2	2	3	6	7	5	4	3	4	4	3	4	2	1	1	2	2	2	1	1	1	4	4	5
469	2	2	3	6	6	4	4	3	4	4	3	4	2	1	1	1	2	2	1	1	1	4	4	5
470	2	2	2	6	6	5	4	3	4	4	3	4	2	1	1	1	2	2	1	1	1	4	4	5
471	2	2	2	6	6	5	4	3	4	4	3	4	2	1	1	1	2	2	1	1	1	4	4	5
472	2	2	2	6	6	5	4	3	4	4	3	4	2	1	1	2	2	2	1	1	1	4	4	5
473	2	2	2	6	6	4	4	3	4	4	2	4	2	1	1	1	2	2	1	1	1	3	3	5
474	2	2	2	6	6	4	4	3	4	4	3	4	2	1	1	1	2	2	1	1	1	4	4	5
475	2	2	2	5	6	4	4	3	4	4	3	4	2	1	1	1	2	2	1	1	1	3	4	5
476	2	2	2	5	6	4	4	3	4	4	3	4	2	1	1	1	2	2	1	1	1	3	3	5
477	2	2	2	5	6	4	4	3	4	4	3	4	2	1	1	1	2	2	1	1	1	3	3	5
478	2	2	2	5	6	4	4	2	4	4	3	4	1	1	1	1	1	2	1	1	1	3	3	5
479	2	2	2	5	6	4	3	2	4	4	3	4	2	1	1	1	1	2	1	1	1	3	3	5
480	2	2	2	5	6	4	3	2	3	4	3	4	2	1	1	1	1	1	1	2	1	3	4	5
481	2	2	2	5	6	4	3	2	4	4	3	4	2	1	1	1	1	1	2	2	1	3	4	5
482	2	2	2	5	6	4	3	2	4	4	3	4	1	1	1	1	1	1	2	2	1	3	3	5
483	1	2	2	5	5	4	3	2	4	4	3	4	2	1	1	1	1	2	2	2	1	3	4	5
484	1	2	2	5	5	4	3	2	3	3	3	4	2	1	1	1	1	2	2	2	1	3	4	5
485	1	2	2	5	5	4	3	2	3	3	3	4	1	1	1	1	1	2	2	2	1	3	4	5
486	2	2	2	5	5	3	3	2	3	3	3	4	1	1	1	1	1	2	2	2	1	3	4	5
487	2	2	2	5	5	3	3	2	3	3	3	4	2	1	1	1	1	2	2	2	1	3	4	5
488	2	2	2	4	5	3	3	2	3	3	3	4	2	1	1	1	1	2	2	2	0	3	4	5
489	2	2	2	4	5	3	3	2	3	3	3	3	2	1	1	1	1	2	2	2	0	3	4	5
490	2	2	2	4	5	3	3	2	3	3	3	3	2	1	1	1	1	2	2	2	0	3	4	5
491	2	2	2	4	5	3	3	2	3	3	3	3	2	1	1	1	1	2	2	2	0	3	4	5
492	2	2	2	4	5	3	3	2	3	3	3	3	2	1	1	1	1	2	2	2	0	3	4	5
493	2	2	2	4	5	3	3	2	3	3	3	3	2	1	1	1	1	2	2	2	0	3	4	5
494	2	2	2	4	5	3	3	2	3	3	3	3	2	1	1	1	1	2	2	2	0	3	4	5
495	2	2	2	4	5	3	3	2	3	3	3	3	2	1	1	1	1	2	2	2	0	3	4	5
496	2	2	2	4	5	3	3	2	3	3	3	3	2	1	1	1	1	2	2	2	0	3	4	5
497	2	2	2	4	5	3	3	2	3	3	3	3	2	1	1	1	1	2	2	2	0	3	4	5
498	2	2	2	4	5	3	3	2	3	3	3	3	2	1	1	1	1	2	2	2	0	3	4	5
499	2	2	2	4	5	3	3	2	3	3	3	3	2	1	1	1	1	2	2	2	0	3	4	5
500	2	2	2	4	5	3	3	2	3	3	3	3	2	1	1	1	1	2	2	2	0	3	4	5
[truncated: 1 more columns]

## Sheet: Fig 5b
	Ctrl n=323				SB3x6 n=1492				SB2 n=302
	NAME	LOCATION	Length		NAME	LOCATION	Length		NAME	LOCATION	Length			Count					Percentage
	m1	(2.68,84.17)	1.68097		m1	(x=33.99 y=18.82)	1.86873		m1	(1.30,47.70)	1.56476		0	Ctrl	3x6	SlaB2			Ctrl	3x6	SlaB2
	m2	(3.24,55.48)	1.70941		m2	(x=32.31 y=19.11)	2.01851		m2	(2.92,71.79)	3.33683		0.5	0	9	11		0.5	0	0.00604433	0.0364238
	m3	(3.62,36.59)	2.01826		m3	(x=66.11 y=60.24)	3.36337		m3	(2.63,46.58)	1.82676		1	2	3	6		1	0.00619195	0.00201478	0.0198675
	m4	(7.29,66.45)	1.69473		m4	(x=11.38 y=79.96)	2.56696		m4	(3.80,60.15)	2.31488		1.5	124	196	26		1.5	0.383901	0.131632	0.0860927
	m5	(7.56,51.48)	1.76174		m5	(x=9.68 y=68.24)	2.25212		m5	(4.70,68.66)	2.5238		2	188	547	60		2	0.582043	0.367361	0.198675
	m6	(8.92,43.64)	1.62681		m6	(x=54.41 y=59.63)	1.3203		m6	(5.61,57.10)	1.94051		2.5	1	365	64		2.5	0.00309598	0.245131	0.211921
	m7	(9.43,71.03)	1.557		m7	(x=75.77 y=0.57)	1.97092		m7	(5.20,75.94)	0.583965		3	4	166	57		3	0.0123839	0.111484	0.188742
	m8	(9.65,54.17)	1.29675		m8	(x=66.98 y=48.21)	2.24529		m8	(8.57,85.86)	2.59089		3.5	4	84	34		3.5	0.0123839	0.0564137	0.112583
	m9	(10.85,8.55)	1.56718		m9	(x=101.24 y=81.70)	1.41438		m9	(8.93,79.14)	2.86234		4	0	44	17		4	0	0.02955	0.0562914
	m10	(11.42,15.47)	1.78102		m10	(x=50.45 y=66.69)	3.53715		m10	(11.24,47.43)	1.99706		4.5	0	36	11		4.5	0	0.0241773	0.0364238
	m11	(14.08,88.91)	1.6252		m11	(x=63.71 y=40.22)	5.17353		m11	(11.88,48.97)	1.9427		5	0	14	6		5	0	0.00940228	0.0198675
	m12	(14.22,38.16)	1.62014		m12	(x=50.37 y=36.78)	2.16852		m12	(11.79,39.53)	1.43175		5.5	0	7	4		5.5	0	0.00470114	0.013245
	m13	(14.11,79.36)	1.52548		m13	(x=53.68 y=39.64)	5.95992		m13	(13.75,82.33)	2.70681		6	0	9	2		6	0	0.00604433	0.00662252
	m14	(14.99,27.82)	1.5241		m14	(x=59.02 y=30.51)	5.00211		m14	(14.50,86.66)	3.13053		6.5	0	3	0		6.5	0	0.00201478	0
	m15	(17.22,3.33)	1.2938		m15	(x=110.58 y=33.28)	2.0794		m15	(16.15,42.34)	1.16306		7	0	3	0		7	0	0.00201478	0
	m16	(18.56,47.48)	1.47626		m16	(x=25.15 y=82.78)	3.88342		m16	(17.12,43.44)	1.65866		7.5	0	0	0		7.5	0	0	0
	m17	(19.39,16.69)	1.70494		m17	(x=27.67 y=81.17)	1.19894		m17	(17.95,83.29)	3.20196		8	0	1	2		8	0	0.000671592	0.00662252
	m18	(20.61,46.76)	1.80616		m18	(x=49.21 y=61.14)	2.06483		m18	(20.03,77.56)	2.43835		8.5	0	2	2		8.5	0	0.00134318	0.00662252
	m19	(21.63,91.02)	1.48064		m19	(x=56.08 y=2.67)	2.2299		m19	(21.12,79.91)	2.15256
	m20	(21.95,3.54)	1.71719		m20	(x=57.16 y=4.81)	2.20787		m20	(20.85,37.58)	1.42838
	m21	(22.41,42.11)	1.81713		m21	(x=60.29 y=6.09)	2.08187		m21	(22.12,47.00)	1.69723
	m22	(23.72,68.78)	1.69109		m22	(x=78.57 y=65.04)	2.00308		m22	(25.03,61.33)	2.71961
	m23	(24.77,72.32)	1.86937		m23	(x=99.93 y=20.12)	1.91479		m23	(25.07,55.94)	1.97379
	m24	(25.30,81.64)	1.39326		m24	(x=34.16 y=50.00)	2.34609		m24	(26.50,76.79)	2.52809
	m25	(27.13,41.56)	1.81658		m25	(x=38.17 y=68.00)	1.98589		m25	(26.86,59.20)	2.71154
	m26	(27.45,38.69)	1.59685		m26	(x=34.83 y=28.60)	2.84219		m26	(28.88,26.67)	1.18888
	m27	(29.08,29.17)	1.4518		m27	(x=66.50 y=68.46)	2.9042		m27	(30.30,51.73)	2.06912
	m28	(29.13,9.91)	1.39921		m28	(x=19.39 y=52.76)	2.29803		m28	(30.61,53.52)	2.08974
	m29	(33.06,14.80)	1.57831		m29	(x=84.45 y=37.56)	2.47323		m29	(30.83,46.85)	1.6058
	m30	(35.07,84.00)	1.33406		m30	(x=118.01 y=47.70)	2.24154		m30	(31.88,32.07)	1.63875
	m31	(39.70,50.94)	1.61388		m31	(x=23.15 y=71.34)	1.7343		m31	(32.08,54.80)	1.99991
	m32	(39.84,58.63)	1.3188		m32	(x=89.04 y=52.45)	2.07703		m32	(33.06,34.58)	1.8516
	m33	(41.48,59.37)	1.93623		m33	(x=89.84 y=35.84)	2.0988		m33	(34.01,42.23)	2.19787
	m34	(42.88,58.80)	1.24813		m34	(x=80.88 y=13.31)	1.71774		m34	(34.88,33.06)	3.04132
	m35	(43.27,57.35)	1.60098		m35	(x=102.75 y=49.89)	3.08556		m35	(34.66,59.95)	2.13577
	m36	(45.66,52.65)	1.48389		m36	(x=110.32 y=38.71)	2.35743		m36	(35.00,56.90)	2.9452
	m37	(47.06,63.71)	1.80796		m37	(x=46.25 y=33.71)	2.54875		m37	(35.53,70.89)	3.30992
	m38	(47.40,27.97)	1.73759		m38	(x=63.60 y=47.47)	3.10117		m38	(34.94,26.17)	1.2324
	m39	(47.37,15.21)	1.49153		m39	(x=51.47 y=43.33)	3.33817		m39	(38.57,42.53)	1.75288
	m40	(47.89,20.77)	1.46773		m40	(x=51.64 y=43.69)	3.53016		m40	(38.34,25.92)	1.11221
	m41	(48.53,1.65)	1.48414		m41	(x=11.66 y=11.04)	2.3409		m41	(40.49,28.33)	2.01506
	m42	(48.40,91.81)	0.921827		m42	(x=57.36 y=36.96)	3.92551		m42	(42.36,69.99)	4.03433
	m43	(50.40,40.50)	3.41653		m43	(x=18.69 y=7.41)	1.8917		m43	(41.76,42.00)	2.08075
	m44	(49.72,6.52)	1.78046		m44	(x=43.42 y=87.26)	2.03435		m44	(42.02,26.53)	1.65937
	m45	(51.06,25.95)	1.40998		m45	(x=46.81 y=58.33)	2.18576		m45	(43.50,4.65)	1.62476
	m46	(53.12,39.47)	1.24772		m46	(x=78.90 y=26.28)	2.03748		m46	(44.14,51.48)	2.06975
	m47	(54.80,82.24)	1.73128		m47	(x=113.21 y=4.58)	1.90683		m47	(44.93,40.10)	2.21127
	m48	(54.95,35.51)	1.47245		m48	(x=121.70 y=69.77)	1.95328		m48	(45.95,52.08)	2.70523
	m49	(56.79,84.51)	1.68915		m49	(x=56.77 y=24.63)	2.16044		m49	(47.17,41.26)	2.25381
	m50	(59.59,33.53)	1.97186		m50	(x=94.72 y=42.50)	1.21638		m50	(47.88,57.27)	3.28628
	m51	(61.53,80.03)	1.70252		m51	(x=97.38 y=55.96)	1.29146		m51	(48.52,15.03)	1.49579
	m52	(62.25,44.58)	1.41524		m52	(x=101.75 y=51.47)	1.02577		m52	(49.13,31.11)	1.98361
	m53	(62.54,64.52)	1.41741		m53	(x=102.40 y=60.88)	1.2884		m53	(51.39,29.21)	5.2902
	m54	(63.15,29.32)	1.8048		m54	(x=105.29 y=11.96)	1.38546		m54	(49.98,38.67)	1.75108
	m55	(63.22,21.72)	1.45553		m55	(x=111.15 y=61.62)	1.71051		m55	(50.77,20.60)	1.11466
	m56	(64.49,54.46)	1.80367		m56	(x=114.59 y=33.34)	1.17796		m56	(52.75,38.33)	2.46555
	m57	(66.50,37.89)	1.69211		m57	(x=117.64 y=4.67)	1.26925		m57	(52.74,20.14)	1.41792
	m58	(67.08,25.28)	1.64638		m58	(x=117.88 y=47.13)	1.07172		m58	(53.46,51.18)	2.91224
	m59	(67.52,60.85)	1.39208		m59	(x=121.25 y=40.33)	1.34777		m59	(55.28,62.27)	3.18261
	m60	(68.54,55.33)	1.60902		m60	(x=61.04 y=62.81)	5.67762		m60	(54.91,24.16)	1.93263
	m61	(69.05,50.38)	1.54815		m61	(x=5.81 y=52.80)	1.94617		m61	(55.60,37.37)	1.81142
	m62	(70.48,31.11)	1.95473		m62	(x=58.95 y=4.56)	2.19393		m62	(55.95,8.86)	1.53052
	m63	(70.85,62.23)	1.52654		m63	(x=63.24 y=56.02)	4.62913		m63	(56.41,19.45)	1.63223
	m64	(70.93,6.26)	1.5074		m64	(x=6.03 y=53.22)	1.94061		m64	(57.50,48.00)	2.27894
	m65	(72.04,79.65)	1.43946		m65	(x=59.22 y=4.97)	2.18399		m65	(58.05,37.70)	2.59433
	m66	(71.84,84.14)	1.303		m66	(x=63.50 y=56.33)	4.45843		m66	(59.63,19.10)	2.50057
	m67	(72.09,45.29)	1.36738		m67	(x=55.29 y=38.81)	3.41375		m67	(60.21,10.76)	1.53211
	m68	(72.15,30.84)	1.43705		m68	(x=71.67 y=77.53)	2.80371		m68	(62.37,7.13)	1.55255
	m69	(73.41,15.06)	1.78118		m69	(x=34.08 y=3.79)	2.3464		m69	(62.85,28.32)	1.97907
	m70	(74.29,30.19)	1.44056		m70	(x=76.27 y=10.58)	2.44807		m70	(64.44,30.80)	2.29505
	m71	(74.77,50.38)	1.63442		m71	(x=96.72 y=35.70)	1.48623		m71	(66.64,17.34)	3.89273
	m72	(75.72,67.85)	1.73615		m72	(x=98.19 y=9.23)	1.20824		m72	(67.65,25.17)	0.683333
	m73	(77.60,72.42)	1.74254		m73	(x=12.59 y=43.38)	2.37932		m73	(69.49,32.98)	3.85884
	m74	(79.06,7.44)	1.78523		m74	(x=87.70 y=65.03)	2.52099		m74	(69.16,4.76)	2.0062
	m75	(80.06,53.43)	1.60283		m75	(x=91.92 y=83.76)	2.5357		m75	(69.26,20.14)	0.598447
	m76	(91.11,4.65)	1.54589		m76	(x=96.67 y=8.30)	1.94447		m76	(70.14,16.08)	2.19375
	m77	(93.03,43.59)	1.7046		m77	(x=98.13 y=7.10)	1.67435		m77	(70.13,25.85)	2.15803
	m78	(94.67,25.36)	1.57366		m78	(x=96.77 y=83.69)	3.71706		m78	(70.87,30.03)	2.69159
	m79	(95.89,81.87)	1.29048		m79	(x=60.43 y=53.38)	12.0777		m79	(71.38,50.23)	3.53553
	m80	(96.11,23.94)	1.3875		m80	(x=37.92 y=51.13)	2.96201		m80	(72.44,18.00)	4.39171
	m81	(97.52,36.22)	1.7231		m81	(x=63.33 y=84.57)	2.17213		m81	(71.53,19.74)	2.1813
	m82	(100.51,60.00)	1.57767		m82	(x=63.55 y=82.55)	1.85412		m82	(72.88,8.54)	2.94129
	m83	(100.93,7.93)	1.46139		m83	(x=68.53 y=0.48)	2.02601		m83	(73.38,2.81)	2.19946
	m84	(102.48,57.30)	3.11043		m84	(x=57.28 y=28.18)	3.47626		m84	(73.88,33.12)	3.31059
	m85	(102.65,1.71)	1.27022		m85	(x=56.69 y=42.33)	2.30839		m85	(73.99,29.16)	2.67488
	m86	(103.14,38.45)	1.59615		m86	(x=28.16 y=62.25)	1.78785		m86	(74.14,13.44)	2.51552
	m87	(107.54,46.40)	1.83798		m87	(x=61.60 y=56.92)	2.10065		m87	(74.52,16.98)	2.23579
	m88	(107.55,41.53)	1.27775		m88	(x=59.27 y=47.09)	5.29876		m88	(75.16,25.66)	3.21503
	m89	(108.90,14.36)	1.42558		m89	(x=46.79 y=28.66)	2.31948		m89	(78.73,31.32)	3.03282
	m90	(109.15,22.15)	1.41312		m90	(x=85.88 y=66.13)	2.1164		m90	(78.74,6.15)	1.70414
	m91	(112.31,84.77)	1.51715		m91	(x=65.33 y=53.98)	8.32442		m91	(82.59,32.32)	3.28978
	m92	(113.74,7.98)	1.50135		m92	(x=107.26 y=25.04)	2.15781		m92	(82.42,18.80)	2.41766
	m93	(115.66,76.97)	3.0256		m93	(x=36.72 y=74.98)	2.62222		m93	(82.13,1.97)	1.74387
	m94	(116.26,59.45)	1.62714		m94	(x=79.70 y=52.59)	2.21937		m94	(83.71,15.29)	1.88731
	m95	(116.33,16.71)	1.52481		m95	(x=14.87 y=25.34)	2.26992		m95	(88.96,30.28)	3.19678
	m96	(117.68,36.78)	1.82201		m96	(x=66.21 y=13.86)	1.27456		m96	(90.43,7.38)	2.7934
	m97	(118.89,9.98)	1.64411		m97	(x=106.64 y=18.80)	11.5816		m97	(93.04,43.84)	4.13769
	m98	(120.08,70.49)	1.43133		m98	(x=14.74 y=79.09)	8.64036		m98	(92.56,4.90)	2.55528
	m99	(121.67,59.20)	1.69712		m99	(x=6.15 y=71.41)	2.98744		m99	(96.73,29.92)	3.28619
	m100	(121.71,8.01)	1.92605		m100	(x=40.94 y=28.48)	1.20958		m100	(97.52,10.91)	2.33858
	m101	(1.01,71.40)	1.33163		m101	(x=84.71 y=57.78)	2.16685		m101	(106.52,48.73)	4.64802
	m102	(1.44,89.07)	1.43656		m102	(x=59.78 y=9.81)	3.15745		m102	(115.78,2.47)	8.40681
	m103	(8.16,79.93)	1.41526		m103	(x=7.95 y=85.47)	1.5562		m103	(4.17,83.82)	1.40325
	m104	(8.36,64.95)	1.41695		m104	(x=8.88 y=89.26)	1.20747		m104	(5.21,86.86)	2.27138
	m105	(8.82,85.15)	1.49623		m105	(x=24.43 y=52.95)	1.80139		m105	(5.39,89.06)	1.47091
	m106	(9.68,8.63)	1.53975		m106	(x=24.61 y=75.62)	2.0358		m106	(8.09,87.69)	1.45903
	m107	(10.24,31.88)	1.59701		m107	(x=25.36 y=72.61)	1.97432		m107	(9.45,86.40)	2.56068
	m108	(14.65,27.51)	1.47161		m108	(x=29.60 y=70.59)	1.4576		m108	(12.51,80.84)	2.71502
	m109	(14.92,71.46)	1.46087		m109	(x=31.83 y=31.07)	1.30404		m109	(13.29,74.99)	1.43359
	m110	(19.49,6.98)	1.22657		m110	(x=35.55 y=85.41)	1.72726		m110	(15.58,77.85)	2.54228
	m111	(22.68,83.65)	1.40934		m111	(x=36.91 y=48.98)	1.69015		m111	(17.25,73.17)	1.43679
	m112	(22.73,48.75)	1.46646		m112	(x=37.90 y=72.06)	1.63031		m112	(19.58,15.32)	1.76779
	m113	(23.15,27.55)	1.64382		m113	(x=40.05 y=48.26)	1.83883		m113	(19.74,75.60)	1.30122
	m114	(26.56,90.77)	1.30924		m114	(x=40.20 y=69.89)	1.70038		m114	(28.35,77.21)	2.17409
	m115	(31.22,71.06)	1.39902		m115	(x=42.95 y=51.47)	1.33075		m115	(28.83,87.94)	2.88793
	m116	(33.68,0.87)	1.76105		m116	(x=43.28 y=69.38)	1.74617		m116	(28.71,52.11)	1.45098
	m117	(33.64,33.24)	1.54787		m117	(x=46.36 y=74.20)	2.03596		m117	(30.17,57.90)	2.12192
	m118	(38.31,48.43)	1.64693		m118	(x=46.55 y=28.56)	1.78512		m118	(30.12,56.33)	1.43432
	m119	(38.27,61.85)	1.5834		m119	(x=47.33 y=57.98)	1.93877		m119	(33.04,66.32)	2.13978
	m120	(40.70,2.79)	1.19048		m120	(x=47.21 y=23.31)	1.47851		m120	(34.41,51.76)	1.79754
	m121	(41.27,17.74)	1.74701		m121	(x=47.85 y=35.02)	1.3515		m121	(35.71,80.22)	2.42251
	m122	(42.16,2.20)	1.50749		m122	(x=49.56 y=42.10)	2.66211		m122	(35.91,22.37)	1.82167
	m123	(44.28,69.30)	1.5457		m123	(x=49.74 y=63.96)	2.15027		m123	(37.65,48.05)	1.77879
	m124	(45.28,65.32)	1.71421		m124	(x=49.88 y=33.25)	2.05169		m124	(40.83,72.13)	2.64658
	m125	(47.21,7.49)	1.77034		m125	(x=51.40 y=81.41)	2.89988		m125	(42.24,60.67)	2.76692
	m126	(47.45,2.04)	1.46645		m126	(x=51.99 y=69.57)	3.0613		m126	(43.91,65.36)	2.93875
	m127	(47.82,27.91)	1.71449		m127	(x=53.20 y=34.71)	1.39406		m127	(44.71,60.34)	2.4344
	m128	(48.24,33.49)	1.52659		m128	(x=56.08 y=75.27)	2.69131		m128	(45.48,54.15)	2.06649
	m129	(48.72,70.60)	1.42081		m129	(x=58.96 y=17.57)	1.25262		m129	(52.39,70.12)	2.71293
	m130	(51.48,53.00)	1.45873		m130	(x=59.84 y=16.41)	1.30427		m130	(54.76,48.83)	2.55285
	m131	(52.35,76.70)	1.74045		m131	(x=62.26 y=18.13)	1.13664		m131	(54.64,14.88)	2.01626
	m132	(53.12,58.75)	1.46716		m132	(x=62.82 y=16.92)	1.03064		m132	(57.94,22.10)	1.98075
	m133	(54.43,87.38)	1.35188		m133	(x=64.50 y=58.04)	4.06675		m133	(57.89,25.63)	2.09757
	m134	(54.60,53.33)	1.32496		m134	(x=63.80 y=44.28)	2.00821		m134	(63.59,23.35)	3.13302
	m135	(57.65,12.26)	1.83695		m135	(x=66.30 y=20.36)	1.67353		m135	(65.70,21.08)	3.15402
	m136	(58.12,51.57)	1.35492		m136	(x=67.69 y=25.75)	3.7683		m136	(73.41,32.32)	3.16984
	m137	(59.28,8.13)	1.51253		m137	(x=68.14 y=34.17)	2.12614		m137	(74.76,18.64)	2.75294
	m138	(61.54,45.62)	1.4608		m138	(x=70.48 y=44.00)	3.22114		m138	(76.82,48.10)	3.50384
	m139	(61.77,24.00)	1.61791		m139	(x=70.13 y=0.38)	1.45613		m139	(81.88,57.63)	2.97807
	m140	(62.08,90.57)	1.32252		m140	(x=70.89 y=24.51)	1.88638		m140	(83.01,26.63)	3.8789
	m141	(64.34,84.87)	1.56067		m141	(x=72.88 y=18.43)	1.7547		m141	(93.81,10.32)	2.97001
	m142	(66.03,70.93)	1.45768		m142	(x=77.10 y=4.30)	1.20293		m142	(103.18,22.46)	4.095
	m143	(66.33,47.13)	1.59277		m143	(x=80.65 y=11.21)	1.76043		m143	(1.30,47.70)	1.56476
	m144	(66.31,79.81)	1.33073		m144	(x=82.57 y=17.00)	1.95924		m144	(2.92,71.79)	3.33683
	m145	(67.88,80.50)	1.79551		m145	(x=92.23 y=27.61)	1.74089		m145	(2.63,46.58)	1.82676
	m146	(69.22,41.35)	1.76883		m146	(x=97.13 y=13.85)	2.14487		m146	(3.80,60.15)	2.31488
	m147	(69.57,64.03)	1.36409		m147	(x=98.81 y=4.50)	2.70539		m147	(2.89,69.11)	0.300246
	m148	(70.05,2.59)	1.26569		m148	(x=101.79 y=48.22)	1.22892		m148	(3.23,74.42)	0.228698
	m149	(70.44,67.06)	1.37068		m149	(x=104.70 y=88.65)	2.8169		m149	(4.70,68.66)	2.5238
	m150	(73.71,40.78)	1.59865		m150	(x=116.06 y=0.82)	3.12976		m150	(3.72,67.59)	0.252214
	m151	(77.32,81.05)	1.59346		m151	(x=7.53 y=92.51)	0.579849		m151	(4.16,45.97)	0.221025
	m152	(77.41,26.27)	1.54431		m152	(x=7.81 y=89.10)	0.128565		m152	(5.61,57.10)	1.94051
	m153	(78.66,76.32)	1.55758		m153	(x=33.62 y=63.84)	0.0909091		m153	(4.98,76.78)	0.260093
	m154	(79.68,48.52)	1.42482		m154	(x=34.95 y=51.31)	1.76514		m154	(5.20,75.94)	0.583965
	m155	(79.96,19.07)	1.81851		m155	(x=35.17 y=26.67)	0.128565		m155	(7.07,80.31)	0.238955
	m156	(80.90,14.70)	1.7846		m156	(x=56.48 y=44.45)	2.01851		m156	(8.57,85.86)	2.59089
	m157	(81.08,30.91)	1.57937		m157	(x=61.07 y=16.13)	0		m157	(8.93,79.14)	2.86234
	m158	(82.33,60.14)	1.96308		m158	(x=61.82 y=12.12)	0.819568		m158	(10.37,41.73)	0.277239
	m159	(87.09,63.20)	1.58407		m159	(x=68.66 y=12.66)	0.0909091		m159	(11.24,47.43)	1.99706
	m160	(88.27,26.12)	1.51749		m160	(x=76.75 y=55.71)	4.11106		m160	(11.88,48.97)	1.9427
	m161	(88.73,5.92)	1.68365		m161	(x=76.23 y=36.15)	2.58412		m161	(11.79,39.53)	1.43175
	m162	(88.50,35.09)	1.47392		m162	(x=77.88 y=23.06)	0.0909091		m162	(13.75,82.33)	2.70681
	m163	(91.73,66.04)	1.49553		m163	(x=90.35 y=21.58)	0.288465		m163	(14.50,86.66)	3.13053
	m164	(92.06,41.12)	1.50854		m164	(x=95.54 y=48.88)	4.84214		m164	(16.15,42.34)	1.16306
	m165	(94.72,71.10)	1.73409		m165	(x=69.43 y=5.69)	1.50181		m165	(17.12,43.44)	1.65866
	m166	(94.66,28.03)	1.57914		m166	(x=70.18 y=4.26)	1.66596		m166	(17.95,83.29)	3.20196
	m167	(95.21,64.84)	1.44478		m167	(x=68.15 y=7.97)	1.56463		m167	(20.03,77.56)	2.43835
	m168	(97.52,5.85)	1.4447		m168	(x=62.03 y=3.02)	1.50255		m168	(21.12,79.91)	2.15256
	m169	(98.01,3.99)	1.50325		m169	(x=63.48 y=3.91)	1.80919		m169	(20.85,37.58)	1.42838
	m170	(98.38,11.96)	1.78571		m170	(x=60.97 y=6.37)	1.27363		m170	(22.12,47.00)	1.69723
	m171	(98.51,28.12)	1.61782		m171	(x=60.28 y=7.48)	1.29255		m171	(25.03,61.33)	2.71961
	m172	(103.14,79.31)	1.49735		m172	(x=59.21 y=8.24)	1.27694		m172	(25.07,55.94)	1.97379
	m173	(108.43,1.04)	1.43946		m173	(x=59.55 y=9.50)	1.21879		m173	(26.50,76.79)	2.52809
	m174	(108.58,82.07)	1.20499		m174	(x=60.75 y=10.18)	1.54035		m174	(26.86,59.20)	2.71154
	m175	(109.89,58.82)	1.70804		m175	(x=60.79 y=8.76)	1.54753		m175	(28.88,26.67)	1.18888
	m176	(110.18,68.95)	1.46314		m176	(x=55.23 y=12.68)	1.78925		m176	(30.30,51.73)	2.06912
	m177	(111.12,87.52)	1.59058		m177	(x=55.76 y=11.28)	1.65111		m177	(30.61,53.52)	2.08974
	m178	(112.98,43.05)	1.6797		m178	(x=67.64 y=9.54)	1.74959		m178	(30.83,46.85)	1.6058
	m179	(114.86,71.05)	1.43036		m179	(x=66.55 y=10.63)	1.66586		m179	(31.88,32.07)	1.63875
	m180	(116.28,32.12)	1.38384		m180	(x=65.72 y=12.10)	1.60898		m180	(32.08,54.80)	1.99991
	m181	(117.93,75.12)	1.68677		m181	(x=66.40 y=13.69)	1.6777		m181	(33.06,34.58)	1.8516
	m182	(3.40,88.74)	1.36572		m182	(x=66.42 y=29.14)	2.15745		m182	(34.01,42.23)	2.19787
	m183	(6.53,46.96)	1.71121		m183	(x=61.02 y=27.47)	2.01042		m183	(34.88,33.06)	3.04132
	m184	(7.49,43.67)	1.92048		m184	(x=76.46 y=0.90)	1.57368		m184	(34.66,59.95)	2.13577
	m185	(8.94,90.29)	1.96659		m185	(x=77.06 y=2.37)	1.39841		m185	(35.00,56.90)	2.9452
	m186	(10.06,26.49)	1.39606		m186	(x=78.41 y=3.34)	1.9463		m186	(35.53,70.89)	3.30992
	m187	(10.97,36.27)	1.3876		m187	(x=80.23 y=0.60)	1.75635		m187	(34.94,26.17)	1.2324
	m188	(16.61,43.85)	1.66166		m188	(x=80.29 y=2.02)	1.28265		m188	(38.57,42.53)	1.75288
	m189	(16.65,81.78)	1.26985		m189	(x=78.42 y=1.12)	1.81837		m189	(38.34,25.92)	1.11221
	m190	(18.25,62.50)	1.64793		m190	(x=75.09 y=4.70)	2.14895		m190	(40.49,28.33)	2.01506
	m191	(18.82,1.37)	1.6142		m191	(x=77.71 y=7.26)	1.8218		m191	(42.36,69.99)	4.03433
	m192	(19.85,73.09)	1.39987		m192	(x=76.47 y=7.42)	1.37835		m192	(41.76,42.00)	2.08075
	m193	(21.80,42.89)	1.43843		m193	(x=75.46 y=9.72)	1.45968		m193	(42.02,26.53)	1.65937
	m194	(22.61,91.59)	1.65731		m194	(x=75.55 y=8.39)	1.4998		m194	(43.50,4.65)	1.62476
	m195	(23.18,52.82)	1.4924		m195	(x=69.99 y=2.42)	1.75019		m195	(44.14,51.48)	2.06975
	m196	(25.63,54.20)	1.94931		m196	(x=70.82 y=13.84)	1.61092		m196	(44.93,40.10)	2.21127
	m197	(29.00,57.79)	1.79275		m197	(x=70.14 y=12.26)	2.28431		m197	(45.95,52.08)	2.70523
	m198	(33.08,3.95)	1.3806		m198	(x=72.53 y=13.34)	2.47103		m198	(47.17,41.26)	2.25381
	m199	(34.67,59.46)	1.69206		m199	(x=73.55 y=11.56)	1.73674		m199	(47.88,57.27)	3.28628
	m200	(37.69,32.69)	1.49242		m200	(x=71.79 y=11.31)	1.54164		m200	(48.52,15.03)	1.49579
	m201	(44.97,25.01)	1.65246		m201	(x=63.29 y=15.28)	2.11815		m201	(49.13,31.11)	1.98361
	m202	(45.61,13.62)	1.69928		m202	(x=64.06 y=16.73)	1.13526		m202	(51.39,29.21)	5.2902
	m203	(48.10,21.17)	1.547		m203	(x=60.32 y=15.02)	1.42548		m203	(49.98,38.67)	1.75108
	m204	(48.41,45.73)	2.92904		m204	(x=55.38 y=17.59)	1.36592		m204	(50.77,20.60)	1.11466
	m205	(49.53,28.49)	1.41297		m205	(x=56.76 y=17.86)	1.86853		m205	(52.75,38.33)	2.46555
	m206	(51.99,32.49)	1.49687		m206	(x=62.95 y=13.40)	1.47093		m206	(52.74,20.14)	1.41792
	m207	(53.24,67.09)	1.58326		m207	(x=64.51 y=13.67)	1.7704		m207	(53.46,51.18)	2.91224
	m208	(55.35,66.15)	1.40287		m208	(x=59.72 y=18.82)	1.1468		m208	(55.28,62.27)	3.18261
	m209	(56.99,53.50)	1.31842		m209	(x=60.64 y=17.99)	1.26287		m209	(54.91,24.16)	1.93263
	m210	(57.88,67.56)	1.79163		m210	(x=61.11 y=19.44)	1.0652		m210	(55.60,37.37)	1.81142
	m211	(58.46,65.02)	1.51778		m211	(x=62.01 y=20.34)	1.64753		m211	(55.95,8.86)	1.53052
	m212	(60.10,74.16)	1.82497		m212	(x=49.00 y=14.11)	1.61593		m212	(56.41,19.45)	1.63223
	m213	(61.82,58.12)	1.66917		m213	(x=49.52 y=12.91)	1.57162		m213	(57.50,48.00)	2.27894
	m214	(66.16,44.12)	1.66364		m214	(x=55.23 y=22.98)	1.67253		m214	(58.05,37.70)	2.59433
	m215	(74.75,56.33)	1.65931		m215	(x=53.45 y=25.47)	1.53626		m215	(59.63,19.10)	2.50057
	m216	(77.39,14.65)	2.96031		m216	(x=54.11 y=24.03)	1.51125		m216	(60.21,10.76)	1.53211
	m217	(76.96,77.77)	1.80114		m217	(x=54.04 y=30.15)	1.66201		m217	(62.37,7.13)	1.55255
	m218	(78.59,31.47)	1.69009		m218	(x=54.35 y=28.83)	1.39884		m218	(62.85,28.32)	1.97907
	m219	(86.18,29.83)	1.53324		m219	(x=52.22 y=27.20)	1.73479		m219	(64.44,30.80)	2.29505
	m220	(87.93,23.50)	2.61865		m220	(x=52.98 y=28.63)	1.78652		m220	(66.64,17.34)	3.89273
	m221	(88.80,46.90)	1.58376		m221	(x=53.74 y=27.60)	1.52123		m221	(66.75,24.90)	0.212454
	m222	(89.11,26.11)	1.3886		m222	(x=43.65 y=32.29)	1.78258		m222	(67.65,25.17)	0.683333
	m223	(91.39,69.73)	1.5752		m223	(x=42.05 y=33.95)	1.58139		m223	(69.49,32.98)	3.85884
	m224	(94.76,55.10)	1.61193		m224	(x=43.44 y=33.80)	1.44868		m224	(69.16,4.76)	2.0062
	m225	(95.28,68.84)	1.76879		m225	(x=40.99 y=35.77)	1.8447		m225	(69.26,20.14)	0.598447
	m226	(95.81,72.60)	1.39117		m226	(x=41.03 y=37.39)	1.37222		m226	(69.18,22.79)	0.383174
	m227	(97.96,15.10)	1.70965		m227	(x=39.43 y=37.83)	1.95317		m227	(70.14,16.08)	2.19375
	m228	(101.57,67.93)	1.83374		m228	(x=37.89 y=38.65)	1.46597		m228	(70.13,25.85)	2.15803
	m229	(103.57,30.45)	1.37277		m229	(x=35.37 y=42.23)	2.2289		m229	(70.87,30.03)	2.69159
	m230	(104.26,45.54)	1.89986		m230	(x=35.30 y=43.82)	0.807233		m230	(71.38,50.23)	3.53553
	m231	(108.61,29.59)	1.60886		m231	(x=33.00 y=44.08)	1.34132		m231	(72.44,18.00)	4.39171
	m232	(109.77,20.55)	1.69977		m232	(x=34.22 y=44.53)	1.50045		m232	(71.53,19.74)	2.1813
	m233	(110.90,32.25)	1.51027		m233	(x=34.79 y=46.06)	1.905		m233	(72.88,8.54)	2.94129
	m234	(113.07,75.93)	1.3013		m234	(x=36.03 y=45.18)	1.27174		m234	(73.38,2.81)	2.19946
	m235	(117.29,46.09)	1.80737		m235	(x=38.58 y=44.98)	1.45739		m235	(73.88,33.12)	3.31059
	m236	(121.55,16.12)	1.49662		m236	(x=39.58 y=43.33)	2.57375		m236	(73.99,29.16)	2.67488
	m237	(2.02,61.93)	1.60446		m237	(x=32.27 y=52.15)	1.20097		m237	(74.14,13.44)	2.51552
	m238	(3.00,90.11)	1.52521		m238	(x=32.99 y=53.11)	1.20259		m238	(74.52,16.98)	2.23579
	m239	(4.03,25.70)	1.07656		m239	(x=32.15 y=55.49)	1.33914		m239	(75.16,25.66)	3.21503
	m240	(5.91,35.76)	1.46226		m240	(x=32.57 y=54.39)	1.52776		m240	(78.73,31.32)	3.03282
	m241	(6.21,45.22)	1.55485		m241	(x=30.53 y=60.59)	1.91693		m241	(78.74,6.15)	1.70414
	m242	(7.18,71.46)	1.59559		m242	(x=29.31 y=59.91)	1.49866		m242	(82.59,32.32)	3.28978
	m243	(10.02,91.53)	1.56016		m243	(x=24.72 y=62.70)	1.71199		m243	(82.42,18.80)	2.41766
	m244	(11.88,36.70)	1.54076		m244	(x=25.74 y=63.87)	1.80656		m244	(82.13,1.97)	1.74387
	m245	(12.32,67.76)	1.57327		m245	(x=29.94 y=62.40)	1.38083		m245	(82.57,92.13)	0.250905
	m246	(13.55,65.98)	1.7135		m246	(x=29.75 y=63.80)	1.43051		m246	(83.71,15.29)	1.88731
	m247	(15.43,53.52)	1.47186		m247	(x=30.90 y=64.80)	1.93621		m247	(88.96,30.28)	3.19678
	m248	(19.58,60.30)	3.34443		m248	(x=33.37 y=74.16)	2.86891		m248	(90.43,7.38)	2.7934
	m249	(20.52,56.58)	1.70264		m249	(x=33.20 y=72.47)	1.61337		m249	(93.04,43.84)	4.13769
	m250	(23.09,65.82)	1.66713		m250	(x=34.93 y=72.64)	2.37453		m250	(92.56,4.90)	2.55528
	m251	(23.97,84.71)	1.5451		m251	(x=22.49 y=71.20)	1.53298		m251	(96.73,29.92)	3.28619
	m252	(24.33,8.00)	1.35269		m252	(x=23.44 y=72.27)	1.65008		m252	(97.52,10.91)	2.33858
	m253	(26.33,18.19)	1.67156		m253	(x=27.02 y=76.42)	1.79906		m253	(106.52,48.73)	4.64802
	m254	(28.06,85.63)	1.50547		m254	(x=27.78 y=77.93)	2.27997		m254	(115.78,2.47)	8.40681
	m255	(29.00,43.45)	1.6251		m255	(x=22.49 y=77.13)	1.3657		m255	(117.06,4.52)	0.229155
	m256	(30.47,31.34)	1.76615		m256	(x=20.66 y=79.43)	1.78388		m256	(5.25,37.33)	5.63523
	m257	(30.81,44.46)	1.68208		m257	(x=22.00 y=80.05)	1.63302		m257	(14.03,87.07)	7.69891
	m258	(33.16,3.34)	1.72678		m258	(x=22.17 y=78.57)	1.74377		m258	(17.51,29.94)	4.02107
	m259	(32.98,83.19)	1.34749		m259	(x=30.08 y=77.81)	1.66233		m259	(19.07,13.32)	3.74126
	m260	(33.41,44.40)	1.33743		m260	(x=17.68 y=70.83)	1.52122		m260	(20.56,18.41)	3.55602
	m261	(35.50,53.85)	1.65437		m261	(x=18.95 y=70.17)	1.41519		m261	(22.01,24.62)	3.79163
	m262	(35.71,30.97)	1.36584		m262	(x=16.32 y=74.59)	1.36151		m262	(29.20,75.60)	7.93123
	m263	(38.03,62.42)	1.32911		m263	(x=17.11 y=73.48)	1.46638		m263	(28.32,17.20)	3.39613
	m264	(44.06,87.42)	1.39633		m264	(x=15.71 y=77.77)	1.61863		m264	(32.34,40.20)	4.77162
	m265	(44.27,11.49)	1.3262		m265	(x=17.16 y=77.10)	1.7053		m265	(34.26,8.74)	2.93067
	m266	(44.32,42.49)	1.41907		m266	(x=15.80 y=76.21)	1.5491		m266	(39.25,21.62)	3.48224
	m267	(44.65,91.00)	1.74276		m267	(x=20.51 y=68.12)	1.80308		m267	(39.40,9.28)	3.78458
	m268	(44.64,45.15)	1.58318		m268	(x=21.50 y=67.38)	1.38274		m268	(45.14,59.16)	5.37683
	m269	(44.87,64.88)	1.23817		m269	(x=9.02 y=83.69)	1.3869		m269	(50.43,8.93)	2.62439
	m270	(47.08,52.00)	1.46248		m270	(x=9.79 y=82.77)	1.43718		m270	(57.50,48.74)	5.79898
	m271	(48.20,8.12)	1.39379		m271	(x=8.55 y=87.86)	1.62291		m271	(65.90,43.89)	3.93721
	m272	(49.84,15.11)	1.3515		m272	(x=9.91 y=88.37)	1.1859		m272	(70.20,34.22)	3.42791
	m273	(50.21,65.44)	1.62613		m273	(x=10.85 y=89.32)	1.40168		m273	(69.93,1.27)	2.08906
	m274	(51.55,91.06)	1.42403		m274	(x=6.24 y=90.04)	1.47211		m274	(73.48,44.94)	4.14188
	m275	(54.00,17.91)	1.41617		m275	(x=6.41 y=91.61)	1.43663		m275	(77.46,18.80)	2.68003
	m276	(55.77,43.11)	1.39067		m276	(x=28.39 y=58.60)	1.00445		m276	(78.73,44.34)	4.58664
	m277	(56.18,2.43)	1.36608		m277	(x=29.81 y=58.55)	1.50598		m277	(78.01,10.21)	2.50736
	m278	(56.24,18.08)	1.29345		m278	(x=29.45 y=65.55)	2.09569		m278	(79.64,24.52)	2.49648
	m279	(56.39,71.04)	1.26057		m279	(x=17.15 y=84.20)	1.86334		m279	(79.50,6.09)	2.20996
	m280	(56.94,80.44)	1.37768		m280	(x=17.14 y=87.95)	1.88841		m280	(80.08,27.04)	2.37237
	m281	(57.33,21.53)	1.6915		m281	(x=18.20 y=85.46)	1.94236		m281	(81.46,55.14)	4.41185
	m282	(58.74,17.05)	1.80163		m282	(x=22.04 y=91.97)	2.90999		m282	(82.32,62.91)	3.83507
	m283	(59.48,41.86)	1.76188		m283	(x=22.97 y=90.27)	1.60745		m283	(83.46,28.52)	2.18795
	m284	(59.25,15.80)	0.873076		m284	(x=23.08 y=88.79)	1.41153		m284	(84.47,45.36)	3.43205
	m285	(62.36,34.08)	1.64554		m285	(x=23.24 y=87.45)	1.34039		m285	(84.80,25.22)	2.31108
	m286	(62.59,91.49)	1.76194		m286	(x=28.65 y=84.72)	1.24125		m286	(88.76,20.25)	2.34164
	m287	(62.65,35.99)	1.67192		m287	(x=25.87 y=85.11)	1.59626		m287	(91.33,45.27)	2.96079
	m288	(63.27,41.00)	1.57755		m288	(x=27.31 y=84.88)	1.46143		m288	(92.04,39.24)	4.18488
	m289	(64.10,62.36)	1.84369		m289	(x=31.17 y=88.42)	1.62805		m289	(95.21,43.86)	2.86947
	m290	(66.80,56.91)	1.87922		m290	(x=33.01 y=88.55)	2.36401		m290	(110.16,62.39)	4.52083
	m291	(68.89,16.29)	1.48154		m291	(x=32.60 y=80.82)	2.32139		m291	(110.41,48.95)	3.35126
	m292	(69.78,60.50)	2.99957		m292	(x=34.30 y=80.76)	2.30153		m292	(109.83,22.21)	1.53934
	m293	(73.68,65.87)	1.7023		m293	(x=36.46 y=79.76)	2.33848		m293	(114.82,67.46)	3.95484
	m294	(73.63,54.42)	1.4599		m294	(x=37.09 y=77.65)	2.55386		m294	(114.45,37.54)	2.65227
	m295	(74.96,27.44)	1.21564		m295	(x=47.56 y=39.12)	1.78548		m295	(115.61,51.94)	3.91679
	m296	(75.83,74.52)	1.59129		m296	(x=52.79 y=39.64)	1.64461		m296	(115.08,49.37)	2.36422
	m297	(76.46,41.22)	1.55658		m297	(x=54.00 y=39.23)	1.41241		m297	(116.28,45.29)	3.6199
	m298	(77.29,3.75)	1.63528		m298	(x=53.86 y=40.84)	1.78345		m298	(119.59,77.92)	5.07096
	m299	(78.60,28.47)	1.91063		m299	(x=59.17 y=39.50)	1.59337		m299	(119.72,55.22)	4.88208
	m300	(78.62,21.77)	1.44662		m300	(x=60.48 y=38.39)	1.74833		m300	(120.42,41.44)	2.62601
	m301	(79.31,1.04)	1.45781		m301	(x=57.62 y=34.54)	1.79587		m301	(120.84,45.80)	2.84297
	m302	(79.78,17.16)	1.4654		m302	(x=58.19 y=33.01)	1.59773		m302	(122.02,43.36)	2.15374
	m303	(81.21,52.44)	1.40359		m303	(x=38.79 y=56.88)	1.68634
	m304	(82.05,59.48)	1.64984		m304	(x=39.47 y=55.38)	1.45074
	m305	(82.75,72.69)	1.31272		m305	(x=33.75 y=62.63)	1.7306
	m306	(85.97,4.28)	1.47914		m306	(x=34.56 y=60.88)	2.03465
	m307	(86.16,42.80)	1.69804		m307	(x=39.03 y=61.63)	1.28826
	m308	(88.66,10.59)	1.50641		m308	(x=41.00 y=60.99)	2.95291
	m309	(89.04,75.49)	1.50896		m309	(x=44.65 y=51.23)	1.45313
	m310	(90.27,88.04)	1.80761		m310	(x=45.89 y=50.83)	1.5946
	m311	(90.67,51.93)	1.40963		m311	(x=48.21 y=56.36)	1.42989
	m312	(97.09,12.07)	1.33564		m312	(x=49.51 y=55.27)	2.35593
	m313	(97.65,47.61)	1.49098		m313	(x=39.01 y=85.89)	2.47857
	m314	(97.46,88.86)	1.56715		m314	(x=59.69 y=79.05)	2.23074
	m315	(99.66,51.89)	1.82394		m315	(x=59.28 y=81.39)	2.90249
	m316	(102.89,13.15)	1.71492		m316	(x=61.93 y=77.21)	2.35973
	m317	(103.66,74.69)	1.61789		m317	(x=76.54 y=67.63)	4.44782
	m318	(104.02,64.83)	1.54951		m318	(x=55.40 y=54.26)	1.74034
	m319	(104.25,27.71)	1.55954		m319	(x=58.08 y=60.48)	3.23879
	m320	(105.85,8.91)	1.70714		m320	(x=54.64 y=57.18)	3.19632
	m321	(107.96,86.52)	1.58825		m321	(x=57.16 y=57.77)	2.46977
	m322	(121.99,6.20)	1.57689		m322	(x=53.01 y=54.14)	3.80705
	m323	(122.20,3.62)	1.53227		m323	(x=50.04 y=51.32)	1.15557
					m324	(x=50.67 y=52.71)	1.8165
					m325	(x=48.98 y=49.73)	2.378
					m326	(x=51.26 y=49.37)	2.44339
					m327	(x=51.57 y=47.75)	1.32775
					m328	(x=47.76 y=64.86)	2.15993
					m329	(x=62.96 y=36.26)	4.73324
					m330	(x=16.81 y=38.95)	1.70042
					m331	(x=60.26 y=28.79)	1.1171
					m332	(x=61.31 y=29.99)	2.11394
					m333	(x=79.60 y=25.78)	6.76264
					m334	(x=83.45 y=21.37)	2.09715
					m335	(x=88.16 y=19.40)	2.62278
					m336	(x=88.42 y=21.42)	1.29312
					m337	(x=87.00 y=28.93)	2.20072
					m338	(x=91.36 y=10.46)	1.55781
					m339	(x=91.22 y=8.82)	1.63711
					m340	(x=90.03 y=7.87)	1.9521
					m341	(x=101.96 y=11.50)	1.70462
					m342	(x=87.72 y=2.40)	1.46576
					m343	(x=89.26 y=1.99)	1.59792
					m344	(x=88.92 y=3.42)	1.62271
					m345	(x=90.74 y=1.01)	2.01422
					m346	(x=92.40 y=12.31)	3.72917
					m347	(x=77.58 y=46.93)	4.52658
					m348	(x=41.18 y=86.52)	2.02959
					m349	(x=42.79 y=85.03)	3.39045
					m350	(x=82.81 y=44.25)	2.64027
					m351	(x=7.01 y=38.26)	2.91857
					m352	(x=15.85 y=39.57)	1.3425
					m353	(x=16.05 y=44.58)	1.24107
					m354	(x=23.22 y=42.90)	4.06497
					m355	(x=43.64 y=7.58)	1.8231
					m356	(x=55.85 y=28.69)	2.10049
					m357	(x=73.47 y=78.87)	1.44979
					m358	(x=88.23 y=50.56)	4.70159
					m359	(x=89.29 y=72.31)	1.32425
					m360	(x=18.41 y=20.07)	3.10084
					m361	(x=32.29 y=44.93)	2.72891
					m362	(x=73.07 y=62.40)	1.7766
					m363	(x=78.11 y=69.88)	3.22593
					m364	(x=58.76 y=27.80)	3.55494
					m365	(x=0.88 y=77.69)	3.52535
					m366	(x=9.08 y=70.95)	2.48468
					m367	(x=12.47 y=31.34)	2.00231
					m368	(x=22.18 y=31.31)	4.16677
					m369	(x=24.39 y=27.35)	2.56884
					m370	(x=26.24 y=61.26)	1.56926
					m371	(x=28.15 y=52.79)	2.16067
					m372	(x=35.05 y=70.27)	3.61966
					m373	(x=47.63 y=8.97)	1.11046
					m374	(x=55.20 y=19.74)	1.84512
					m375	(x=60.40 y=68.07)	2.48651
					m376	(x=79.15 y=80.67)	1.98691
					m377	(x=81.08 y=39.39)	1.75908
					m378	(x=81.88 y=62.89)	2.05604
					m379	(x=93.69 y=77.38)	1.89296
					m380	(x=100.66 y=63.70)	2.54624
					m381	(x=113.57 y=40.41)	2.74733
					m382	(x=119.61 y=72.96)	1.47554
					m383	(x=13.16 y=10.08)	4.15168
					m384	(x=34.19 y=6.91)	3.64242
					m385	(x=49.46 y=29.22)	3.29195
					m386	(x=66.92 y=44.30)	2.98161
					m387	(x=86.86 y=65.13)	2.63602
					m388	(x=86.52 y=52.16)	3.40315
					m389	(x=90.72 y=51.74)	2.14229
					m390	(x=101.46 y=45.87)	4.51704
					m391	(x=6.17 y=30.16)	1.62003
					m392	(x=9.90 y=7.68)	1.77799
					m393	(x=13.19 y=43.84)	1.32214
					m394	(x=13.99 y=63.52)	2.02407
					m395	(x=24.24 y=62.12)	1.82508
					m396	(x=37.94 y=38.11)	1.76239
					m397	(x=44.03 y=13.83)	2.2756
					m398	(x=46.14 y=2.23)	2.54966
					m399	(x=56.62 y=47.36)	2.53684
					m400	(x=56.97 y=34.21)	1.9347
					m401	(x=57.35 y=4.19)	1.75775
					m402	(x=62.62 y=79.60)	1.40763
					m403	(x=63.07 y=91.83)	1.98932
					m404	(x=64.14 y=81.84)	1.39791
					m405	(x=65.62 y=29.20)	1.50862
					m406	(x=70.03 y=59.97)	1.69446
					m407	(x=71.09 y=51.85)	2.33418
					m408	(x=72.88 y=64.95)	1.49116
					m409	(x=73.48 y=12.74)	1.68709
					m410	(x=77.34 y=29.77)	2.44839
					m411	(x=85.38 y=47.06)	1.31379
					m412	(x=96.10 y=62.77)	2.34328
					m413	(x=103.52 y=67.98)	1.72691
					m414	(x=118.78 y=0.18)	1.77798
					m415	(x=99.70 y=78.38)	3.28043
					m416	(x=96.68 y=30.45)	2.48407
					m417	(x=78.10 y=9.06)	4.3665
					m418	(x=31.05 y=19.05)	4.44295
					m419	(x=88.52 y=72.31)	2.46561
					m420	(x=2.46 y=1.07)	1.91105
					m421	(x=6.00 y=30.76)	2.20077
					m422	(x=16.49 y=90.61)	1.56083
					m423	(x=28.27 y=75.80)	2.27092
					m424	(x=41.07 y=74.38)	1.94529
					m425	(x=50.01 y=79.50)	1.49792
					m426	(x=54.18 y=77.33)	1.71294
					m427	(x=92.00 y=76.63)	3.3774
					m428	(x=103.50 y=14.53)	2.64475
					m429	(x=110.46 y=14.54)	2.16955
					m430	(x=112.37 y=51.57)	1.02186
					m431	(x=123.13 y=37.36)	2.55261
					m432	(x=123.30 y=21.82)	1.62635
					m433	(x=17.60 y=25.78)	3.95054
					m434	(x=41.40 y=39.04)	4.49705
					m435	(x=51.96 y=27.84)	2.6244
					m436	(x=43.97 y=55.72)	3.74993
					m437	(x=34.76 y=76.73)	1.9605
					m438	(x=94.18 y=85.89)	4.14002
					m439	(x=111.90 y=85.39)	3.43316
					m440	(x=12.57 y=48.64)	2.53819
					m441	(x=65.02 y=39.19)	2.54275
					m442	(x=37.11 y=4.74)	2.76116
					m443	(x=9.13 y=0.96)	1.27912
					m444	(x=10.37 y=0.89)	1.6426
					m445	(x=6.98 y=36.61)	1.91794
					m446	(x=22.53 y=43.79)	1.43711
					m447	(x=25.19 y=38.28)	1.7234
					m448	(x=32.43 y=22.64)	1.87529
					m449	(x=33.19 y=75.97)	2.12781
					m450	(x=33.59 y=47.16)	1.93166
					m451	(x=39.69 y=35.53)	3.24157
					m452	(x=64.47 y=66.30)	1.66907
					m453	(x=65.95 y=52.15)	2.92457
					m454	(x=66.03 y=71.92)	2.34694
					m455	(x=71.86 y=64.82)	2.49334
					m456	(x=74.18 y=62.18)	1.78676
					m457	(x=88.87 y=39.14)	2.09738
					m458	(x=91.54 y=27.03)	1.98555
					m459	(x=95.57 y=76.16)	1.91628
					m460	(x=97.29 y=54.30)	1.71795
					m461	(x=98.17 y=16.12)	2.42489
					m462	(x=112.94 y=62.50)	1.47579
					m463	(x=87.75 y=11.58)	3.04012
					m464	(x=88.45 y=53.10)	3.77588
					m465	(x=63.00 y=79.39)	3.46222
					m466	(x=63.52 y=58.46)	2.97466
					m467	(x=112.94 y=6.59)	2.97516
					m468	(x=5.99 y=25.78)	2.43037
					m469	(x=11.51 y=5.14)	3.14464
					m470	(x=14.81 y=32.35)	1.07452
					m471	(x=104.88 y=42.35)	2.5539
					m472	(x=116.57 y=68.55)	3.04554
					m473	(x=77.28 y=50.99)	4.56917
					m474	(x=49.20 y=26.83)	4.52612
					m475	(x=10.59 y=62.96)	3.27546
					m476	(x=30.17 y=81.26)	2.81054
					m477	(x=81.25 y=5.49)	2.95656
					m478	(x=12.51 y=13.82)	5.71192
					m479	(x=21.94 y=62.46)	1.66977
					m480	(x=32.52 y=87.07)	1.41522
					m481	(x=36.71 y=91.74)	2.77461
					m482	(x=39.21 y=41.97)	2.47737
					m483	(x=41.22 y=6.21)	2.37705
					m484	(x=45.01 y=31.61)	1.3663
					m485	(x=47.32 y=26.49)	3.43675
					m486	(x=54.64 y=11.64)	4.01802
					m487	(x=66.29 y=92.21)	2.33327
					m488	(x=68.29 y=37.44)	2.72126
					m489	(x=71.12 y=48.44)	1.99436
					m490	(x=72.88 y=21.28)	2.8783
					m491	(x=76.09 y=42.89)	3.25575
					m492	(x=87.02 y=58.26)	3.87806
					m493	(x=91.42 y=63.38)	3.51972
					m494	(x=90.43 y=32.75)	1.06018
					m495	(x=93.69 y=75.62)	3.40642
					m496	(x=100.12 y=14.43)	2.85557
					m497	(x=107.67 y=65.81)	3.17751
					m498	(x=111.42 y=47.70)	3.08552
					m499	(x=119.57 y=79.87)	1.07662
					m500	(x=43.95 y=64.15)	3.58786
					m501	(x=37.09 y=56.60)	2.91631
					m502	(x=27.45 y=35.66)	2.36564
					m503	(x=28.53 y=33.74)	2.73236
					m504	(x=45.47 y=9.72)	4.13956
					m505	(x=31.14 y=90.79)	4.0074
					m506	(x=4.58 y=16.84)	2.57145
					m507	(x=22.79 y=75.08)	2.22225
					m508	(x=36.84 y=60.11)	1.07916
					m509	(x=39.74 y=74.66)	3.06899
					m510	(x=48.29 y=75.67)	4.32218
					m511	(x=55.06 y=82.25)	1.36807
					m512	(x=55.63 y=34.78)	2.36071
					m513	(x=58.18 y=49.76)	2.10627
					m514	(x=87.39 y=30.22)	2.52079
					m515	(x=123.27 y=56.33)	1.45905
					m516	(x=25.88 y=68.72)	2.52474
					m517	(x=101.03 y=21.06)	3.60321
					m518	(x=92.50 y=18.19)	3.21151
					m519	(x=97.90 y=72.83)	2.5767
					m520	(x=88.98 y=54.62)	1.84877
					m521	(x=90.38 y=52.99)	2.72214
					m522	(x=21.46 y=82.97)	2.11781
					m523	(x=36.10 y=30.51)	1.46669
					m524	(x=43.95 y=9.77)	3.26167
					m525	(x=54.30 y=8.30)	2.12613
					m526	(x=63.13 y=54.96)	3.11025
					m527	(x=77.48 y=60.62)	1.82078
					m528	(x=102.08 y=52.11)	2.2197
					m529	(x=104.68 y=79.57)	1.68825
					m530	(x=112.22 y=1.15)	2.42286
					m531	(x=51.04 y=83.34)	3.0227
					m532	(x=78.61 y=65.44)	6.11714
					m533	(x=97.13 y=86.16)	2.87351
					m534	(x=10.68 y=33.65)	3.11223
					m535	(x=2.80 y=2.24)	1.35313
					m536	(x=3.99 y=3.75)	2.31681
					m537	(x=41.06 y=10.42)	2.45364
					m538	(x=9.01 y=9.20)	1.83741
					m539	(x=27.83 y=11.31)	2.37431
					m540	(x=40.99 y=67.03)	2.14879
					m541	(x=53.60 y=8.78)	2.82038
					m542	(x=76.58 y=18.36)	1.75501
					m543	(x=92.49 y=5.21)	2.34773
					m544	(x=97.95 y=4.81)	2.19844
					m545	(x=105.23 y=86.02)	3.57925
					m546	(x=49.48 y=48.29)	2.9261
					m547	(x=73.38 y=49.88)	4.79527
					m548	(x=90.52 y=52.18)	3.86874
					m549	(x=31.39 y=80.51)	3.77766
					m550	(x=93.50 y=76.29)	3.97189
					m551	(x=14.43 y=42.67)	1.90379
					m552	(x=14.45 y=62.00)	1.04609
					m553	(x=16.18 y=41.14)	2.34262
					m554	(x=57.75 y=84.85)	2.68348
					m555	(x=74.66 y=23.61)	2.22383
					m556	(x=78.86 y=18.41)	2.74222
					m557	(x=82.82 y=35.37)	3.08593
					m558	(x=23.26 y=51.53)	6.80575
					m559	(x=0.46 y=78.73)	1.82513
					m560	(x=7.25 y=89.06)	4.43279
					m561	(x=33.44 y=57.31)	1.86449
					m562	(x=45.91 y=4.03)	1.57918
					m563	(x=64.86 y=29.06)	2.4917
					m564	(x=66.61 y=81.57)	2.71918
					m565	(x=71.02 y=30.73)	1.94808
					m566	(x=77.84 y=25.28)	2.37883
					m567	(x=87.23 y=39.06)	2.55843
					m568	(x=121.07 y=34.74)	1.62496
					m569	(x=75.77 y=18.92)	2.67743
					m570	(x=68.24 y=46.18)	2.8456
					m571	(x=43.03 y=24.91)	3.36673
					m572	(x=0.24 y=3.99)	1.15294
					m573	(x=11.19 y=69.10)	2.10365
					m574	(x=18.04 y=45.69)	2.38751
					m575	(x=21.00 y=71.54)	1.44958
					m576	(x=31.66 y=82.41)	1.56863
					m577	(x=34.96 y=71.42)	1.90514
					m578	(x=49.95 y=46.78)	1.54645
					m579	(x=50.23 y=50.26)	2.38043
					m580	(x=50.75 y=71.82)	2.73924
					m581	(x=60.57 y=86.40)	2.18476
					m582	(x=62.46 y=62.59)	2.08363
					m583	(x=70.60 y=43.94)	2.73869
					m584	(x=71.25 y=83.72)	2.3556
					m585	(x=79.11 y=12.82)	2.49886
					m586	(x=86.07 y=73.56)	3.28626
					m587	(x=100.13 y=69.59)	3.46309
					m588	(x=109.03 y=73.58)	1.7958
					m589	(x=114.50 y=92.49)	1.08885
					m590	(x=116.09 y=83.82)	4.35797
					m591	(x=116.16 y=36.49)	1.22314
					m592	(x=87.08 y=6.43)	3.42189
					m593	(x=49.07 y=58.42)	2.48322
					m594	(x=63.95 y=52.71)	2.38656
					m595	(x=68.15 y=61.35)	2.61078
					m596	(x=38.90 y=80.51)	3.14488
					m597	(x=17.21 y=86.99)	2.01274
					m598	(x=18.70 y=88.49)	2.74777
					m599	(x=6.02 y=44.03)	2.04153
					m600	(x=19.46 y=15.92)	1.77387
					m601	(x=27.09 y=79.61)	2.86604
					m602	(x=29.94 y=30.80)	2.2148
					m603	(x=37.93 y=61.85)	1.04818
					m604	(x=50.91 y=47.18)	1.02547
					m605	(x=57.43 y=7.19)	1.28773
					m606	(x=67.24 y=20.89)	2.12517
					m607	(x=84.07 y=43.83)	3.24792
					m608	(x=102.32 y=82.72)	1.99789
					m609	(x=39.18 y=17.30)	5.11565
					m610	(x=102.70 y=60.55)	5.59789
					m611	(x=2.83 y=90.40)	2.0715
					m612	(x=7.27 y=50.96)	2.31046
					m613	(x=21.29 y=9.68)	2.86832
					m614	(x=24.63 y=73.76)	2.0124
					m615	(x=31.12 y=63.26)	1.92819
					m616	(x=38.97 y=86.72)	1.69856
					m617	(x=41.15 y=39.84)	3.60335
					m618	(x=41.85 y=69.52)	2.04182
					m619	(x=44.04 y=5.61)	2.315
					m620	(x=47.42 y=84.91)	1.86456
					m621	(x=63.40 y=85.44)	2.54058
					m622	(x=66.87 y=44.15)	2.28453
					m623	(x=71.30 y=2.33)	1.49916
					m624	(x=71.54 y=34.42)	1.59502
					m625	(x=82.39 y=29.94)	1.7867
					m626	(x=83.13 y=66.79)	2.3558
					m627	(x=88.11 y=42.80)	1.70987
					m628	(x=97.21 y=62.30)	1.88529
					m629	(x=96.98 y=86.59)	1.36319
					m630	(x=99.32 y=73.82)	1.87971
					m631	(x=100.01 y=36.53)	1.98902
					m632	(x=105.04 y=53.95)	1.90248
					m633	(x=110.68 y=27.46)	1.72446
					m634	(x=117.54 y=61.39)	2.39236
					m635	(x=3.84 y=13.31)	2.41925
					m636	(x=26.31 y=12.32)	1.88265
					m637	(x=69.90 y=17.07)	2.63214
					m638	(x=61.45 y=4.18)	1.82079
					m639	(x=29.06 y=37.26)	4.36796
					m640	(x=11.68 y=47.86)	3.37916
					m641	(x=54.08 y=84.96)	4.23042
					m642	(x=50.25 y=77.27)	2.32602
					m643	(x=75.44 y=74.35)	4.02593
					m644	(x=103.20 y=41.99)	4.66968
					m645	(x=27.29 y=19.87)	2.6766
					m646	(x=43.70 y=5.35)	3.83778
					m647	(x=44.87 y=86.81)	1.48888
					m648	(x=86.05 y=14.89)	3.21421
					m649	(x=52.11 y=18.37)	3.14325
					m650	(x=53.65 y=37.85)	3.45222
					m651	(x=31.47 y=59.13)	5.55523
					m652	(x=40.78 y=55.37)	1.88131
					m653	(x=71.05 y=67.52)	3.37759
					m654	(x=65.93 y=78.46)	3.08406
					m655	(x=11.10 y=69.45)	1.59572
					m656	(x=23.44 y=59.44)	2.68949
					m657	(x=26.97 y=32.09)	2.54447
					m658	(x=75.28 y=14.34)	2.50805
					m659	(x=96.19 y=66.74)	1.79634
					m660	(x=99.06 y=42.28)	1.38831
					m661	(x=8.12 y=87.93)	4.04265
					m662	(x=32.61 y=86.72)	2.02293
					m663	(x=5.56 y=50.95)	4.51253
					m664	(x=11.45 y=43.91)	3.56125
					m665	(x=48.96 y=25.65)	4.79406
					m666	(x=67.66 y=20.60)	2.74788
					m667	(x=93.44 y=11.61)	3.58382
					m668	(x=65.41 y=63.96)	3.37806
					m669	(x=116.73 y=64.75)	2.82855
					m670	(x=4.67 y=86.73)	1.79279
					m671	(x=9.08 y=36.29)	2.20517
					m672	(x=17.34 y=18.28)	2.00316
					m673	(x=20.62 y=81.47)	2.21307
					m674	(x=30.51 y=83.09)	2.36876
					m675	(x=32.60 y=88.18)	2.21893
					m676	(x=37.46 y=48.18)	1.82471
					m677	(x=52.63 y=53.89)	1.53508
					m678	(x=54.77 y=74.07)	2.29081
					m679	(x=61.14 y=3.68)	2.63982
					m680	(x=65.62 y=44.16)	2.15743
					m681	(x=67.17 y=65.77)	1.84948
					m682	(x=72.28 y=42.96)	2.29751
					m683	(x=76.74 y=46.28)	2.42831
					m684	(x=84.29 y=65.32)	1.48837
					m685	(x=92.19 y=26.87)	2.74885
					m686	(x=92.71 y=76.49)	1.92195
					m687	(x=102.81 y=77.94)	2.41845
					m688	(x=102.85 y=50.22)	1.73211
					m689	(x=108.73 y=80.43)	1.4077
					m690	(x=109.35 y=29.33)	2.02111
					m691	(x=119.72 y=1.07)	2.12916
					m692	(x=23.48 y=18.83)	4.05554
					m693	(x=27.85 y=17.78)	2.96455
					m694	(x=46.76 y=17.92)	2.83706
					m695	(x=21.00 y=58.78)	2.84327
					m696	(x=39.20 y=37.73)	2.84876
					m697	(x=46.51 y=43.12)	2.90268
					m698	(x=55.01 y=42.32)	2.27269
					m699	(x=66.06 y=33.25)	5.76747
					m700	(x=58.54 y=46.13)	2.30069
					m701	(x=83.96 y=78.88)	2.79865
					m702	(x=82.91 y=76.90)	1.82808
					m703	(x=65.78 y=82.10)	3.05286
					m704	(x=68.48 y=82.83)	2.16352
					m705	(x=81.27 y=83.11)	2.2208
					m706	(x=81.65 y=89.73)	2.66589
					m707	(x=67.76 y=59.27)	2.81593
					m708	(x=80.22 y=55.82)	3.18538
					m709	(x=110.76 y=69.29)	2.53309
					m710	(x=107.67 y=51.84)	1.66045
					m711	(x=120.35 y=59.53)	2.82405
					m712	(x=30.81 y=67.74)	4.11146
					m713	(x=45.52 y=60.88)	2.69369
					m714	(x=37.04 y=69.52)	2.05624
					m715	(x=39.66 y=81.50)	3.20957
					m716	(x=68.76 y=12.47)	2.80404
					m717	(x=104.09 y=37.60)	2.72625
					m718	(x=87.07 y=21.73)	1.67088
					m719	(x=40.04 y=58.81)	1.83847
					m720	(x=18.79 y=29.22)	2.10101
					m721	(x=23.44 y=21.90)	1.92844
					m722	(x=28.33 y=91.90)	5.28698
					m723	(x=31.46 y=42.48)	2.02539
					m724	(x=40.68 y=53.56)	2.63372
					m725	(x=63.22 y=44.31)	6.46088
					m726	(x=42.71 y=66.55)	2.28529
					m727	(x=58.65 y=72.67)	2.99899
					m728	(x=52.54 y=84.40)	1.89663
					m729	(x=77.55 y=77.26)	2.39737
					m730	(x=84.89 y=85.89)	2.43558
					m731	(x=116.69 y=25.84)	1.53602
					m732	(x=113.52 y=46.06)	2.07291
					m733	(x=95.29 y=49.60)	3.53573
					m734	(x=85.14 y=50.86)	1.56982
					m735	(x=19.10 y=79.21)	3.10452
					m736	(x=38.82 y=53.55)	3.49407
					m737	(x=47.72 y=53.78)	4.16332
					m738	(x=74.22 y=30.78)	4.77933
					m739	(x=117.03 y=84.82)	2.18884
					m740	(x=2.60 y=27.53)	2.00619
					m741	(x=6.64 y=40.57)	1.7923
					m742	(x=8.32 y=62.24)	1.79018
					m743	(x=9.04 y=70.00)	2.06928
					m744	(x=11.22 y=56.96)	1.75954
					m745	(x=14.32 y=54.72)	1.86392
					m746	(x=15.26 y=1.73)	1.99617
					m747	(x=17.32 y=47.76)	2.1687
					m748	(x=17.65 y=92.25)	1.97964
					m749	(x=19.10 y=18.00)	1.73726
					m750	(x=19.43 y=50.28)	1.78143
					m751	(x=19.96 y=52.50)	1.65707
					m752	(x=22.20 y=80.67)	1.6637
					m753	(x=22.26 y=42.10)	1.58418
					m754	(x=24.50 y=36.93)	1.77469
					m755	(x=25.33 y=1.10)	1.3513
					m756	(x=27.28 y=23.49)	2.1129
					m757	(x=30.66 y=59.93)	2.61767
					m758	(x=32.14 y=41.88)	1.37955
					m759	(x=32.91 y=29.92)	1.80759
					m760	(x=34.18 y=53.22)	1.68191
					m761	(x=36.26 y=82.78)	1.76958
					m762	(x=37.55 y=27.03)	2.27916
					m763	(x=40.13 y=60.16)	2.17433
					m764	(x=43.91 y=25.30)	1.84827
					m765	(x=44.58 y=59.46)	2.36797
					m766	(x=45.43 y=2.66)	1.87613
					m767	(x=48.56 y=14.45)	1.68418
					m768	(x=53.67 y=36.80)	1.78134
					m769	(x=53.86 y=70.42)	1.74373
					m770	(x=57.54 y=37.43)	1.82115
					m771	(x=59.64 y=26.64)	1.98882
					m772	(x=61.40 y=66.14)	2.14474
					m773	(x=64.96 y=80.41)	1.76436
					m774	(x=67.93 y=62.40)	2.1011
					m775	(x=70.73 y=35.67)	1.62684
					m776	(x=71.00 y=39.42)	2.25387
					m777	(x=72.45 y=31.66)	1.66464
					m778	(x=73.82 y=20.54)	1.61766
					m779	(x=74.58 y=50.85)	2.52812
					m780	(x=74.29 y=47.44)	1.11604
					m781	(x=76.14 y=35.58)	3.61866
					m782	(x=75.93 y=10.93)	1.53314
					m783	(x=77.64 y=26.38)	2.7281
					m784	(x=76.85 y=44.37)	1.10699
					m785	(x=78.90 y=3.94)	1.54944
					m786	(x=80.51 y=46.17)	1.92865
					m787	(x=80.89 y=85.34)	1.53235
					m788	(x=82.45 y=49.85)	1.79315
					m789	(x=83.09 y=35.61)	1.68369
					m790	(x=84.36 y=18.37)	1.69477
					m791	(x=87.21 y=4.90)	1.74913
					m792	(x=87.37 y=37.34)	1.317
					m793	(x=87.98 y=8.21)	1.52845
					m794	(x=90.41 y=46.58)	1.60433
					m795	(x=90.26 y=49.65)	1.51141
					m796	(x=91.13 y=67.60)	1.63509
					m797	(x=93.87 y=54.99)	1.67472
					m798	(x=94.50 y=75.19)	1.55233
					m799	(x=95.22 y=28.72)	1.9253
					m800	(x=95.99 y=1.77)	1.32661
					m801	(x=96.94 y=78.17)	1.71584
					m802	(x=98.76 y=83.95)	1.33359
					m803	(x=100.27 y=44.94)	1.3325
					m804	(x=101.37 y=82.23)	1.6893
					m805	(x=101.94 y=5.69)	2.0944
					m806	(x=103.92 y=72.49)	2.11887
					m807	(x=106.33 y=30.10)	1.77002
					m808	(x=106.79 y=82.81)	2.56281
					m809	(x=112.79 y=91.86)	1.32505
					m810	(x=115.64 y=76.13)	1.86594
					m811	(x=117.84 y=62.84)	2.21647
					m812	(x=118.37 y=1.09)	1.33614
					m813	(x=33.26 y=16.27)	2.68038
					m814	(x=26.82 y=9.74)	2.65545
					m815	(x=25.85 y=33.73)	1.45208
					m816	(x=13.35 y=37.08)	1.68908
					m817	(x=63.12 y=70.22)	3.2642
					m818	(x=15.72 y=65.63)	2.84399
					m819	(x=5.72 y=77.18)	2.51811
					m820	(x=8.58 y=45.78)	1.84373
					m821	(x=8.93 y=47.35)	1.85141
					m822	(x=4.12 y=53.82)	1.6808
					m823	(x=5.75 y=54.10)	1.9372
					m824	(x=41.42 y=35.41)	1.60586
					m825	(x=41.42 y=36.85)	1.48383
					m826	(x=34.66 y=39.58)	2.0976
					m827	(x=36.30 y=39.00)	1.40104
					m828	(x=66.19 y=36.66)	1.72393
					m829	(x=67.47 y=37.08)	1.08977
					m830	(x=93.67 y=84.66)	1.77303
					m831	(x=95.36 y=85.57)	2.27922
					m832	(x=0.35 y=79.72)	1.97271
					m833	(x=0.19 y=88.78)	1.33494
					m834	(x=2.23 y=39.00)	3.09146
					m835	(x=6.06 y=0.60)	2.47577
					m836	(x=7.89 y=73.18)	2.35873
					m837	(x=8.64 y=88.07)	2.50354
					m838	(x=10.29 y=73.63)	1.84837
					m839	(x=11.72 y=80.98)	1.95997
					m840	(x=15.14 y=65.05)	2.61953
					m841	(x=16.71 y=82.24)	2.21407
					m842	(x=18.11 y=84.65)	2.33822
					m843	(x=20.89 y=71.58)	1.80002
					m844	(x=22.53 y=86.17)	2.91278
					m845	(x=23.27 y=66.64)	1.55958
					m846	(x=27.05 y=78.77)	1.90277
					m847	(x=28.99 y=73.91)	1.80016
					m848	(x=30.54 y=54.60)	1.80924
					m849	(x=31.62 y=92.44)	4.02929
					m850	(x=31.75 y=73.88)	1.73379
					m851	(x=34.41 y=40.13)	3.39691
					m852	(x=34.32 y=85.15)	2.07651
					m853	(x=36.55 y=33.02)	2.38008
					m854	(x=41.38 y=15.19)	1.76655
					m855	(x=42.86 y=66.51)	1.92524
					m856	(x=43.47 y=51.99)	2.04098
					m857	(x=48.49 y=58.13)	2.18448
					m858	(x=51.80 y=61.20)	1.41835
					m859	(x=52.95 y=80.53)	2.05628
					m860	(x=56.51 y=52.97)	1.65807
					m861	(x=56.76 y=89.78)	1.70174
					m862	(x=58.66 y=67.75)	2.04664
					m863	(x=59.73 y=20.20)	1.99539
					m864	(x=60.09 y=79.48)	2.04693
					m865	(x=60.96 y=0.58)	1.43972
					m866	(x=61.66 y=17.63)	1.79864
					m867	(x=63.07 y=8.15)	1.61688
					m868	(x=65.42 y=27.79)	1.6547
					m869	(x=66.14 y=61.94)	1.82663
					m870	(x=67.02 y=40.55)	2.08609
					m871	(x=71.93 y=27.46)	2.05289
					m872	(x=75.89 y=40.49)	1.88462
					m873	(x=77.61 y=62.12)	1.8767
					m874	(x=78.35 y=69.90)	2.13676
					m875	(x=80.52 y=56.84)	1.83719
					m876	(x=83.56 y=54.62)	1.88452
					m877	(x=84.60 y=1.70)	2.03014
					m878	(x=85.12 y=65.44)	2.33414
					m879	(x=86.58 y=47.64)	2.15681
					m880	(x=87.03 y=92.19)	1.99552
					m881	(x=88.35 y=17.95)	1.78579
					m882	(x=88.59 y=50.20)	1.72415
					m883	(x=89.23 y=52.41)	1.67827
					m884	(x=91.55 y=80.52)	1.88746
					m885	(x=91.49 y=41.98)	1.7969
					m886	(x=93.74 y=36.84)	1.8194
					m887	(x=94.60 y=1.06)	1.41248
					m888	(x=95.02 y=33.64)	1.30463
					m889	(x=96.14 y=9.75)	2.66217
					m890	(x=96.72 y=23.36)	2.58144
					m891	(x=99.92 y=59.87)	2.57626
					m892	(x=101.40 y=41.77)	1.60111
					m893	(x=102.13 y=29.85)	1.87869
					m894	(x=102.46 y=16.03)	2.39496
					m895	(x=103.44 y=53.14)	1.6454
					m896	(x=105.54 y=82.72)	1.85969
					m897	(x=106.80 y=26.95)	2.25104
					m898	(x=109.40 y=60.09)	2.13021
					m899	(x=113.22 y=25.19)	1.91532
					m900	(x=113.84 y=59.40)	2.32221
					m901	(x=114.75 y=2.53)	1.87745
					m902	(x=117.88 y=14.37)	1.79909
					m903	(x=122.91 y=36.76)	1.8152
					m904	(x=123.05 y=70.42)	1.96815
					m905	(x=2.20 y=73.06)	2.90993
					m906	(x=37.65 y=64.04)	3.66595
					m907	(x=37.45 y=71.60)	1.79293
					m908	(x=15.22 y=61.23)	2.10001
					m909	(x=20.01 y=14.54)	3.54247
					m910	(x=20.60 y=12.06)	2.16712
					m911	(x=54.01 y=7.91)	1.69244
					m912	(x=42.56 y=9.42)	2.65074
					m913	(x=50.37 y=12.10)	5.82889
					m914	(x=56.44 y=32.39)	2.5978
					m915	(x=65.40 y=36.48)	1.85752
					m916	(x=69.04 y=37.41)	5.65179
					m917	(x=77.88 y=45.68)	1.85673
					m918	(x=78.25 y=47.30)	1.88876
					m919	(x=61.90 y=51.19)	1.88894
					m920	(x=62.95 y=49.92)	1.79876
					m921	(x=110.64 y=35.31)	1.51278
					m922	(x=110.71 y=36.72)	1.50278
					m923	(x=103.97 y=39.44)	1.77725
					m924	(x=105.46 y=38.96)	1.60043
					m925	(x=73.47 y=53.69)	1.70987
					m926	(x=75.06 y=53.96)	1.91901
					m927	(x=54.66 y=62.44)	1.74942
					m928	(x=55.06 y=61.12)	1.99545
					m929	(x=2.31 y=87.87)	1.94613
					m930	(x=4.15 y=87.70)	2.42191
					m931	(x=15.19 y=70.83)	2.78627
					m932	(x=15.16 y=69.00)	3.08906
					m933	(x=17.06 y=69.59)	2.0342
					m934	(x=75.06 y=77.00)	2.65663
					m935	(x=82.59 y=37.01)	1.77863
					m936	(x=0.22 y=23.21)	1.40581
					m937	(x=0.36 y=55.49)	1.62791
					m938	(x=0.62 y=57.72)	1.55207
					m939	(x=2.79 y=85.90)	1.58723
					m940	(x=2.90 y=47.23)	1.68475
					m941	(x=5.16 y=42.09)	1.75132
					m942	(x=5.99 y=6.22)	1.3894
					m943	(x=6.45 y=38.91)	1.28635
					m944	(x=7.49 y=14.89)	2.65195
					m945	(x=8.03 y=28.62)	2.081
					m946	(x=7.89 y=0.74)	1.85496
					m947	(x=11.33 y=65.12)	2.57037
					m948	(x=12.85 y=47.00)	1.45743
					m949	(x=13.60 y=35.04)	1.83218
					m950	(x=14.81 y=58.41)	1.71215
					m951	(x=16.84 y=88.04)	1.75919
					m952	(x=18.27 y=32.16)	2.29899
					m953	(x=20.81 y=65.37)	2.23893
					m954	(x=24.65 y=30.33)	1.89801
					m955	(x=25.29 y=64.65)	2.41055
					m956	(x=26.20 y=7.76)	1.95566
					m957	(x=29.27 y=19.53)	1.81544
					m958	(x=34.45 y=41.95)	1.89414
					m959	(x=34.55 y=75.58)	1.96835
					m960	(x=38.29 y=42.63)	1.96835
					m961	(x=40.45 y=31.77)	2.12711
					m962	(x=42.15 y=71.33)	2.28785
					m963	(x=45.69 y=85.60)	1.86843
					m964	(x=48.74 y=67.49)	2.4328
					m965	(x=51.53 y=40.83)	1.73278
					m966	(x=53.27 y=36.88)	1.99245
					m967	(x=54.49 y=25.51)	1.737
					m968	(x=55.37 y=56.00)	2.65983
					m969	(x=55.07 y=52.59)	1.54631
					m970	(x=56.96 y=40.70)	4.05667
					m971	(x=56.76 y=16.00)	1.74732
					m972	(x=58.38 y=31.44)	3.35071
					m973	(x=57.69 y=49.51)	1.37369
					m974	(x=59.73 y=9.01)	1.7958
					m975	(x=61.34 y=51.33)	2.05741
					m976	(x=61.57 y=90.50)	1.95703
					m977	(x=63.27 y=55.02)	2.20516
					m978	(x=65.19 y=23.42)	1.90996
					m979	(x=68.07 y=10.02)	2.1992
					m980	(x=68.16 y=42.41)	1.51351
					m981	(x=68.85 y=13.30)	1.95698
					m982	(x=71.21 y=51.69)	1.97099
					m983	(x=71.10 y=54.73)	1.80018
					m984	(x=71.92 y=72.78)	2.09577
					m985	(x=74.64 y=60.09)	1.99845
					m986	(x=75.29 y=80.36)	1.97544
					m987	(x=76.84 y=6.82)	1.68372
					m988	(x=77.70 y=83.31)	1.99431
					m989	(x=79.45 y=89.04)	1.82695
					m990	(x=81.08 y=50.00)	1.62165
					m991	(x=81.59 y=55.65)	1.25519
					m992	(x=82.21 y=87.34)	2.04787
					m993	(x=87.16 y=35.22)	2.11985
					m994	(x=96.38 y=81.26)	2.28075
					m995	(x=99.19 y=6.23)	1.91749
					m996	(x=99.63 y=30.84)	1.24007
					m997	(x=103.24 y=2.26)	2.14077
					m998	(x=103.67 y=13.58)	1.2019
					m999	(x=105.94 y=23.89)	1.36957
					m1000	(x=110.00 y=49.53)	1.98121
					m1001	(x=111.78 y=56.50)	1.11687
					m1002	(x=112.43 y=85.67)	1.95339
					m1003	(x=117.98 y=62.52)	2.08325
					m1004	(x=118.49 y=18.70)	1.5657
					m1005	(x=119.38 y=67.46)	1.61182
					m1006	(x=120.20 y=6.52)	1.73812
					m1007	(x=123.11 y=50.66)	2.04926
					m1008	(x=24.38 y=3.26)	2.2851
					m1009	(x=82.86 y=10.53)	2.68694
					m1010	(x=75.99 y=33.99)	2.34426
					m1011	(x=51.70 y=44.57)	2.42803
					m1012	(x=43.68 y=75.35)	3.59405
					m1013	(x=87.48 y=87.99)	2.96481
					m1014	(x=84.71 y=77.65)	2.42635
					m1015	(x=74.24 y=89.75)	1.85021
					m1016	(x=76.02 y=90.64)	2.45922
					m1017	(x=98.59 y=68.00)	3.25886
					m1018	(x=92.28 y=57.26)	1.79166
					m1019	(x=92.37 y=60.27)	1.54674
					m1020	(x=93.71 y=58.49)	3.15811
					m1021	(x=111.62 y=40.67)	1.51071
					m1022	(x=112.60 y=41.86)	1.79784
					m1023	(x=115.90 y=50.54)	2.74063
					m1024	(x=15.43 y=44.69)	1.85955
					m1025	(x=17.01 y=44.24)	1.42103
					m1026	(x=22.13 y=40.60)	1.71582
					m1027	(x=22.17 y=42.04)	1.38685
					m1028	(x=46.82 y=41.85)	2.05547
					m1029	(x=48.23 y=42.16)	1.20771
					m1030	(x=14.07 y=21.40)	2.38354
					m1031	(x=63.86 y=40.95)	2.12506
					m1032	(x=2.35 y=89.65)	1.48732
					m1033	(x=3.13 y=38.33)	2.32433
					m1034	(x=11.39 y=45.93)	2.05489
					m1035	(x=13.18 y=14.24)	1.74166
					m1036	(x=14.01 y=82.00)	2.15564
					m1037	(x=15.07 y=34.96)	2.54644
					m1038	(x=17.19 y=1.46)	1.86788
					m1039	(x=17.52 y=78.05)	1.81115
					m1040	(x=20.46 y=24.52)	2.15935
					m1041	(x=23.85 y=14.42)	2.46973
					m1042	(x=27.42 y=90.26)	2.22099
					m1043	(x=39.70 y=45.53)	1.77292
					m1044	(x=45.92 y=64.73)	1.84912
					m1045	(x=54.39 y=73.80)	2.06561
					m1046	(x=56.78 y=54.11)	1.92323
					m1047	(x=57.32 y=65.34)	1.80366
					m1048	(x=62.26 y=8.68)	2.03186
					m1049	(x=65.32 y=35.31)	1.67454
					m1050	(x=65.50 y=12.68)	1.85047
					m1051	(x=66.36 y=15.12)	2.02984
					m1052	(x=66.51 y=6.94)	2.02316
					m1053	(x=67.26 y=29.47)	1.6347
					m1054	(x=70.47 y=19.30)	1.75699
					m1055	(x=76.63 y=72.14)	1.68813
					m1056	(x=77.78 y=24.49)	2.1069
					m1057	(x=78.72 y=87.78)	1.71205
					m1058	(x=78.65 y=10.87)	1.44524
					m1059	(x=78.99 y=7.80)	1.50191
					m1060	(x=82.42 y=25.45)	2.04261
					m1061	(x=82.74 y=9.83)	1.42217
					m1062	(x=89.73 y=17.64)	2.63269
					m1063	(x=95.21 y=57.02)	1.68974
					m1064	(x=97.63 y=39.76)	1.8719
					m1065	(x=98.47 y=3.83)	1.68153
					m1066	(x=100.71 y=88.45)	1.66442
					m1067	(x=104.37 y=36.80)	1.74924
					m1068	(x=106.80 y=39.22)	1.99001
					m1069	(x=106.92 y=58.64)	1.83168
					m1070	(x=109.49 y=2.12)	1.84356
					m1071	(x=110.67 y=58.51)	1.32651
					m1072	(x=111.25 y=83.28)	1.76064
					m1073	(x=118.09 y=62.47)	2.07767
					m1074	(x=118.15 y=26.45)	1.81222
					m1075	(x=118.54 y=11.89)	1.96076
					m1076	(x=120.85 y=44.14)	1.58951
					m1077	(x=121.89 y=5.98)	1.4375
					m1078	(x=122.00 y=49.40)	1.39105
					m1079	(x=6.27 y=37.33)	1.59734
					m1080	(x=32.78 y=48.99)	1.64405
					m1081	(x=37.97 y=14.77)	3.61137
					m1082	(x=58.75 y=8.86)	2.40182
					m1083	(x=75.09 y=20.98)	2.66385
					m1084	(x=80.96 y=29.82)	3.1962
					m1085	(x=89.65 y=37.17)	4.40101
					m1086	(x=92.43 y=16.04)	1.73633
					m1087	(x=74.15 y=12.08)	1.70391
					m1088	(x=65.20 y=32.20)	2.53378
					m1089	(x=75.27 y=1.57)	2.08199
					m1090	(x=76.63 y=0.71)	1.77855
					m1091	(x=63.40 y=32.58)	1.626
					m1092	(x=89.41 y=48.26)	5.55462
					m1093	(x=88.84 y=41.26)	1.98879
					m1094	(x=77.54 y=60.72)	3.17005
					m1095	(x=108.55 y=62.78)	1.90424
					m1096	(x=116.31 y=5.04)	2.04053
					m1097	(x=118.00 y=5.25)	1.97615
					m1098	(x=85.02 y=2.65)	2.39863
					m1099	(x=84.83 y=11.25)	2.2169
					m1100	(x=84.68 y=16.77)	3.64963
					m1101	(x=0.65 y=35.95)	1.42816
					m1102	(x=2.80 y=32.68)	1.58719
					m1103	(x=3.88 y=7.92)	1.61577
					m1104	(x=3.71 y=84.79)	1.05416
					m1105	(x=11.00 y=82.31)	1.99637
					m1106	(x=12.86 y=58.84)	1.6356
					m1107	(x=12.88 y=61.75)	1.85065
					m1108	(x=13.82 y=74.50)	2.06751
					m1109	(x=20.44 y=27.83)	1.58409
					m1110	(x=23.27 y=63.97)	1.83484
					m1111	(x=41.15 y=83.96)	1.74508
					m1112	(x=44.81 y=65.95)	1.86176
					m1113	(x=46.22 y=58.03)	1.80611
					m1114	(x=47.81 y=33.81)	1.78059
					m1115	(x=49.47 y=72.78)	2.04513
					m1116	(x=52.52 y=82.92)	1.89204
					m1117	(x=52.67 y=0.40)	1.83647
					m1118	(x=53.25 y=18.73)	2.25453
					m1119	(x=54.61 y=38.67)	1.83205
					m1120	(x=60.59 y=65.79)	1.39917
					m1121	(x=65.76 y=68.67)	1.41287
					m1122	(x=78.14 y=29.33)	2.46519
					m1123	(x=82.98 y=36.39)	1.91944
					m1124	(x=87.04 y=68.67)	2.08163
					m1125	(x=95.37 y=41.09)	2.26571
					m1126	(x=100.09 y=80.58)	2.16591
					m1127	(x=108.37 y=75.05)	1.6262
					m1128	(x=110.97 y=53.42)	2.11308
					m1129	(x=115.84 y=9.37)	1.80749
					m1130	(x=121.36 y=61.12)	2.60112
					m1131	(x=94.28 y=3.40)	1.75136
					m1132	(x=93.88 y=8.00)	2.12366
					m1133	(x=76.28 y=37.12)	4.84251
					m1134	(x=30.23 y=44.27)	2.44897
					m1135	(x=34.29 y=40.80)	2.6262
					m1136	(x=49.08 y=27.14)	2.98631
					m1137	(x=14.68 y=47.14)	2.3768
					m1138	(x=16.22 y=48.42)	1.99743
					m1139	(x=7.83 y=85.71)	1.81647
					m1140	(x=122.12 y=50.60)	2.72865
					m1141	(x=106.86 y=34.62)	2.01659
					m1142	(x=107.44 y=36.39)	2.35824
					m1143	(x=3.61 y=56.31)	2.03035
					m1144	(x=7.50 y=3.46)	1.41669
					m1145	(x=9.92 y=33.10)	1.90974
					m1146	(x=16.71 y=22.12)	2.4167
					m1147	(x=18.06 y=0.56)	1.77507
					m1148	(x=24.59 y=43.25)	2.00108
					m1149	(x=25.22 y=61.84)	1.75307
					m1150	(x=29.38 y=88.53)	1.94442
					m1151	(x=31.63 y=70.73)	1.90252
					m1152	(x=34.22 y=6.00)	1.33046
					m1153	(x=38.58 y=25.77)	2.85707
					m1154	(x=43.10 y=61.96)	1.96798
					m1155	(x=54.94 y=70.87)	1.9309
					m1156	(x=57.64 y=55.59)	1.65621
					m1157	(x=57.93 y=26.84)	1.85024
					m1158	(x=59.63 y=69.56)	1.4461
					m1159	(x=62.06 y=64.69)	1.79724
					m1160	(x=65.98 y=40.90)	1.51956
					m1161	(x=67.02 y=5.90)	1.75806
					m1162	(x=68.72 y=44.78)	1.9526
					m1163	(x=69.30 y=58.55)	1.93976
					m1164	(x=70.08 y=84.75)	2.06451
					m1165	(x=72.07 y=43.26)	1.73058
					m1166	(x=73.23 y=82.36)	2.09524
					m1167	(x=73.16 y=36.13)	1.33337
					m1168	(x=73.34 y=49.36)	1.57442
					m1169	(x=82.15 y=14.69)	1.52173
					m1170	(x=84.01 y=36.80)	1.99705
					m1171	(x=84.19 y=26.18)	1.73622
					m1172	(x=86.28 y=51.40)	2.26926
					m1173	(x=88.57 y=22.43)	1.58301
					m1174	(x=89.51 y=38.28)	1.59178
					m1175	(x=92.42 y=51.18)	1.49405
					m1176	(x=93.64 y=1.97)	1.84666
					m1177	(x=96.48 y=74.49)	1.90342
					m1178	(x=99.16 y=10.30)	1.85712
					m1179	(x=100.17 y=26.16)	1.5398
					m1180	(x=100.48 y=38.15)	1.33417
					m1181	(x=103.49 y=56.05)	1.37485
					m1182	(x=107.30 y=43.28)	1.20376
					m1183	(x=111.62 y=11.94)	1.69163
					m1184	(x=111.95 y=48.11)	1.81407
					m1185	(x=117.20 y=30.37)	1.18184
					m1186	(x=121.04 y=58.17)	1.30027
					m1187	(x=123.38 y=57.85)	1.37361
					m1188	(x=26.05 y=53.70)	1.97678
					m1189	(x=33.84 y=42.83)	2.3581
					m1190	(x=42.85 y=27.47)	2.48357
					m1191	(x=58.99 y=38.18)	4.17291
					m1192	(x=63.10 y=34.23)	6.05733
					m1193	(x=28.16 y=17.92)	2.16642
					m1194	(x=57.19 y=7.93)	4.37962
					m1195	(x=90.84 y=33.85)	2.21753
					m1196	(x=107.15 y=32.00)	2.94909
					m1197	(x=95.18 y=33.19)	1.80713
					m1198	(x=97.22 y=32.96)	2.19853
					m1199	(x=68.43 y=65.77)	2.58492
					m1200	(x=78.47 y=74.38)	1.60866
					m1201	(x=79.99 y=74.32)	1.56422
					m1202	(x=58.37 y=72.56)	2.03408
					m1203	(x=110.46 y=88.96)	3.7119
					m1204	(x=111.16 y=86.15)	2.69865
					m1205	(x=105.93 y=56.38)	1.08398
					m1206	(x=98.53 y=51.14)	1.72706
					m1207	(x=76.90 y=53.77)	1.96632
					m1208	(x=76.99 y=55.79)	1.86942
					m1209	(x=20.18 y=74.54)	2.04813
					m1210	(x=52.91 y=20.35)	1.70131
					m1211	(x=80.68 y=57.69)	4.45649
					m1212	(x=45.29 y=52.63)	2.5847
					m1213	(x=4.18 y=77.33)	1.60978
					m1214	(x=29.04 y=43.43)	2.30086
					m1215	(x=34.24 y=19.75)	2.04996
					m1216	(x=46.54 y=12.33)	2.03821
					m1217	(x=99.75 y=0.59)	2.34045
					m1218	(x=54.40 y=78.82)	3.82247
					m1219	(x=41.35 y=68.24)	2.71224
					m1220	(x=41.84 y=66.69)	2.80005
					m1221	(x=22.66 y=68.08)	2.59499
					m1222	(x=38.38 y=27.73)	2.91109
					m1223	(x=60.88 y=33.39)	1.9829
					m1224	(x=107.25 y=20.11)	1.91739
					m1225	(x=111.02 y=17.36)	2.5819
					m1226	(x=112.91 y=87.45)	1.44839
					m1227	(x=72.93 y=26.87)	2.03106
					m1228	(x=73.93 y=25.54)	1.69975
					m1229	(x=65.81 y=21.23)	2.58813
					m1230	(x=42.68 y=33.36)	4.12183
					m1231	(x=82.00 y=57.64)	1.93159
					m1232	(x=80.93 y=61.94)	2.22676
					m1233	(x=108.57 y=32.04)	2.129
					m1234	(x=82.02 y=34.58)	2.07096
					m1235	(x=36.00 y=18.26)	3.30569
					m1236	(x=13.27 y=0.34)	1.93246
					m1237	(x=71.33 y=38.57)	1.72187
					m1238	(x=76.56 y=20.78)	1.55753
					m1239	(x=110.45 y=69.45)	2.55516
					m1240	(x=122.69 y=29.73)	2.09417
					m1241	(x=21.40 y=68.53)	7.97571
					m1242	(x=25.02 y=63.02)	3.38651
					m1243	(x=47.42 y=70.26)	3.40067
					m1244	(x=51.52 y=31.59)	1.81743
					m1245	(x=10.96 y=7.34)	4.03985
					m1246	(x=94.20 y=56.65)	5.14482
					m1247	(x=35.19 y=83.95)	1.78823
					m1248	(x=46.64 y=65.21)	2.1867
					m1249	(x=20.68 y=78.03)	1.83745
					m1250	(x=29.24 y=32.18)	2.24745
					m1251	(x=88.64 y=2.92)	2.05114
					m1252	(x=53.25 y=22.88)	3.34275
					m1253	(x=9.86 y=32.20)	2.05378
					m1254	(x=70.45 y=0.19)	2.35257
					m1255	(x=82.95 y=71.15)	2.11511
					m1256	(x=88.84 y=68.54)	3.02421
					m1257	(x=90.54 y=61.02)	1.85867
					m1258	(x=102.78 y=13.22)	1.74792
					m1259	(x=117.74 y=23.27)	1.44878
					m1260	(x=31.62 y=21.31)	3.68723
					m1261	(x=118.34 y=2.15)	3.31121
					m1262	(x=0.36 y=34.92)	1.43299
					m1263	(x=0.63 y=43.37)	2.16819
					m1264	(x=0.44 y=48.52)	1.57586
					m1265	(x=2.99 y=75.95)	1.98423
					m1266	(x=4.06 y=44.51)	1.89262
					m1267	(x=5.39 y=55.00)	3.01686
					m1268	(x=11.64 y=32.78)	2.21844
					m1269	(x=14.79 y=50.94)	2.45588
					m1270	(x=17.85 y=38.67)	2.49667
					m1271	(x=17.86 y=43.51)	2.14123
					m1272	(x=23.66 y=67.80)	1.65077
					m1273	(x=25.23 y=5.17)	1.52273
					m1274	(x=26.56 y=18.05)	2.30871
					m1275	(x=37.00 y=0.52)	1.90171
					m1276	(x=39.37 y=0.46)	1.74464
					m1277	(x=41.18 y=1.99)	2.00424
					m1278	(x=42.02 y=33.43)	2.31433
					m1279	(x=44.07 y=23.20)	1.56197
					m1280	(x=45.81 y=0.36)	1.96081
					m1281	(x=56.14 y=10.73)	2.64768
					m1282	(x=82.00 y=78.46)	2.23286
					m1283	(x=91.28 y=65.95)	1.9995
					m1284	(x=108.35 y=33.89)	2.25644
					m1285	(x=97.09 y=47.18)	8.29468
					m1286	(x=33.86 y=25.80)	2.75922
					m1287	(x=6.55 y=27.45)	2.59616
					m1288	(x=7.67 y=34.60)	1.93647
					m1289	(x=30.48 y=18.75)	2.296
					m1290	(x=25.14 y=9.36)	2.03208
					m1291	(x=46.13 y=14.12)	3.55084
					m1292	(x=7.41 y=61.64)	3.16389
					m1293	(x=16.71 y=70.17)	4.04924
					m1294	(x=28.81 y=76.90)	3.14564
					m1295	(x=96.51 y=14.09)	5.2312
					m1296	(x=13.07 y=24.10)	1.82847
					m1297	(x=14.43 y=23.84)	1.84561
					m1298	(x=21.08 y=19.53)	2.17124
					m1299	(x=1.68 y=81.77)	1.95336
					m1300	(x=5.06 y=86.93)	2.28924
					m1301	(x=12.82 y=92.45)	1.78882
					m1302	(x=15.20 y=81.78)	2.21273
					m1303	(x=15.44 y=76.65)	1.8239
					m1304	(x=15.87 y=64.03)	2.02542
					m1305	(x=16.12 y=92.59)	1.46789
					m1306	(x=16.90 y=79.11)	1.85385
					m1307	(x=17.39 y=66.20)	1.51333
					m1308	(x=18.01 y=81.17)	1.76583
					m1309	(x=18.23 y=73.97)	1.96006
					m1310	(x=21.41 y=86.44)	2.35658
					m1311	(x=21.54 y=51.42)	2.51159
					m1312	(x=21.77 y=82.20)	2.17527
					m1313	(x=22.95 y=68.96)	2.02047
					m1314	(x=22.92 y=78.51)	1.63752
					m1315	(x=25.02 y=54.73)	1.95994
					m1316	(x=32.07 y=38.20)	1.65
					m1317	(x=32.34 y=55.18)	1.86864
					m1318	(x=37.44 y=27.00)	2.39624
					m1319	(x=38.03 y=37.99)	1.94021
					m1320	(x=40.68 y=35.13)	2.53812
					m1321	(x=41.99 y=49.79)	1.91755
					m1322	(x=43.60 y=57.06)	1.95899
					m1323	(x=48.00 y=68.48)	2.28691
					m1324	(x=54.80 y=24.29)	2.24512
					m1325	(x=56.47 y=27.10)	1.93468
					m1326	(x=57.83 y=23.65)	1.6266
					m1327	(x=59.73 y=13.28)	1.52314
					m1328	(x=61.39 y=7.82)	1.73972
					m1329	(x=61.41 y=31.82)	1.66935
					m1330	(x=63.32 y=21.97)	1.99824
					m1331	(x=65.40 y=6.53)	1.87073
					m1332	(x=69.10 y=4.69)	1.5779
					m1333	(x=73.33 y=8.94)	2.32275
					m1334	(x=73.95 y=6.94)	1.60556
					m1335	(x=74.25 y=3.47)	2.15441
					m1336	(x=76.90 y=1.04)	3.00579
					m1337	(x=78.74 y=17.36)	2.26432
					m1338	(x=80.57 y=8.91)	2.08783
					m1339	(x=81.90 y=10.92)	2.33438
					m1340	(x=85.76 y=31.29)	3.11436
					m1341	(x=111.96 y=54.54)	2.47341
					m1342	(x=113.31 y=50.31)	1.33277
					m1343	(x=123.34 y=67.15)	1.18421
					m1344	(x=16.77 y=68.41)	1.77976
					m1345	(x=18.05 y=67.63)	1.5255
					m1346	(x=23.77 y=73.26)	1.84901
					m1347	(x=28.45 y=78.69)	2.90936
					m1348	(x=39.59 y=62.37)	2.4549
					m1349	(x=62.64 y=47.94)	3.70362
					m1350	(x=57.62 y=31.50)	2.48066
					m1351	(x=58.15 y=28.72)	2.37265
					m1352	(x=68.91 y=18.67)	2.57273
					m1353	(x=69.85 y=17.04)	1.87934
					m1354	(x=81.91 y=5.21)	2.68175
					m1355	(x=95.65 y=20.79)	2.97516
					m1356	(x=121.50 y=10.05)	2.07434
					m1357	(x=80.31 y=50.32)	3.43626
					m1358	(x=35.56 y=57.57)	1.79045
					m1359	(x=32.85 y=88.05)	2.4501
					m1360	(x=111.96 y=92.12)	2.44409
					m1361	(x=111.80 y=90.40)	2.14408
					m1362	(x=0.67 y=23.56)	1.66606
					m1363	(x=1.89 y=50.47)	1.983
					m1364	(x=9.48 y=39.23)	1.77005
					m1365	(x=13.95 y=9.28)	2.02121
					m1366	(x=20.20 y=24.48)	2.94139
					m1367	(x=20.68 y=27.75)	1.9769
					m1368	(x=21.66 y=20.16)	1.65573
					m1369	(x=21.92 y=15.42)	1.96658
					m1370	(x=22.51 y=6.64)	1.69388
					m1371	(x=23.70 y=8.40)	2.40079
					m1372	(x=23.72 y=2.67)	1.61434
					m1373	(x=25.81 y=3.80)	2.50765
					m1374	(x=25.79 y=16.70)	2.12777
					m1375	(x=32.03 y=19.93)	1.54085
					m1376	(x=36.60 y=3.04)	2.05515
					m1377	(x=40.03 y=2.92)	1.96336
					m1378	(x=69.62 y=22.81)	1.14426
					m1379	(x=3.84 y=45.36)	1.87622
					m1380	(x=2.44 y=48.22)	2.22676
					m1381	(x=1.95 y=53.87)	1.9285
					m1382	(x=15.69 y=43.11)	2.30618
					m1383	(x=12.09 y=40.62)	2.37219
					m1384	(x=19.61 y=65.67)	4.44811
					m1385	(x=34.78 y=64.59)	2.27927
					m1386	(x=6.49 y=43.32)	2.43201
					m1387	(x=5.76 y=44.82)	1.67344
					m1388	(x=12.29 y=35.93)	1.9323
					m1389	(x=12.79 y=37.74)	2.38453
					m1390	(x=30.68 y=41.87)	3.05531
					m1391	(x=30.77 y=37.84)	2.71771
					m1392	(x=39.33 y=28.71)	2.49736
					m1393	(x=40.90 y=30.97)	3.50824
					m1394	(x=66.29 y=40.68)	4.27553
					m1395	(x=113.72 y=51.04)	3.99295
					m1396	(x=18.05 y=29.08)	2.24251
					m1397	(x=89.23 y=80.27)	1.6406
					m1398	(x=36.90 y=31.24)	1.75526
					m1399	(x=37.23 y=14.48)	2.19733
					m1400	(x=40.09 y=20.82)	2.01407
					m1401	(x=42.07 y=12.66)	2.3256
					m1402	(x=41.93 y=37.88)	1.67687
					m1403	(x=43.67 y=55.22)	2.73653
					m1404	(x=44.71 y=83.22)	1.93064
					m1405	(x=46.93 y=88.21)	2.24411
					m1406	(x=47.12 y=51.97)	1.59651
					m1407	(x=48.40 y=49.58)	1.58379
					m1408	(x=49.85 y=55.33)	1.99369
					m1409	(x=49.94 y=50.44)	1.59695
					m1410	(x=50.41 y=42.56)	2.07403
					m1411	(x=54.31 y=70.36)	1.78779
					m1412	(x=55.90 y=18.96)	2.28781
					m1413	(x=56.70 y=47.58)	2.83026
					m1414	(x=56.42 y=83.38)	1.48825
					m1415	(x=56.79 y=55.24)	1.9857
					m1416	(x=57.46 y=60.97)	2.53723
					m1417	(x=56.97 y=67.56)	1.72655
					m1418	(x=57.50 y=69.58)	1.71241
					m1419	(x=57.93 y=50.13)	2.15021
					m1420	(x=58.59 y=58.35)	1.80612
					m1421	(x=59.75 y=89.39)	1.78841
					m1422	(x=61.47 y=91.12)	1.64883
					m1423	(x=61.81 y=62.23)	2.3707
					m1424	(x=63.30 y=68.12)	2.27346
					m1425	(x=64.33 y=71.87)	1.945
					m1426	(x=66.90 y=36.89)	2.20273
					m1427	(x=69.16 y=39.87)	2.26244
					m1428	(x=75.28 y=51.38)	2.18636
					m1429	(x=48.84 y=5.55)	3.34101
					m1430	(x=52.41 y=11.42)	3.43072
					m1431	(x=47.90 y=11.96)	2.15346
					m1432	(x=40.78 y=10.69)	1.96842
					m1433	(x=42.62 y=10.22)	2.26524
					m1434	(x=35.66 y=17.61)	1.75258
					m1435	(x=46.26 y=9.46)	1.77454
					m1436	(x=44.65 y=9.17)	1.95754
					m1437	(x=54.37 y=34.56)	2.66284
					m1438	(x=52.17 y=41.36)	1.9264
					m1439	(x=59.81 y=44.53)	2.35744
					m1440	(x=65.20 y=32.18)	2.7498
					m1441	(x=51.20 y=48.16)	2.4841
					m1442	(x=72.43 y=46.57)	3.57931
					m1443	(x=57.27 y=64.50)	1.82904
					m1444	(x=60.51 y=67.25)	1.93214
					m1445	(x=62.07 y=66.02)	2.29917
					m1446	(x=69.39 y=59.93)	2.78458
					m1447	(x=72.34 y=87.46)	1.76448
					m1448	(x=70.76 y=87.02)	1.16817
					m1449	(x=71.32 y=85.79)	2.01712
					m1450	(x=68.72 y=82.75)	1.76599
					m1451	(x=70.38 y=81.83)	2.8081
					m1452	(x=79.16 y=82.65)	2.34791
					m1453	(x=81.32 y=80.94)	3.42332
					m1454	(x=65.46 y=76.16)	2.31753
					m1455	(x=45.70 y=35.43)	1.78707
					m1456	(x=38.58 y=7.76)	1.2823
					m1457	(x=38.01 y=8.83)	1.29143
					m1458	(x=32.57 y=3.35)	1.56044
					m1459	(x=33.39 y=3.23)	1.11458
					m1460	(x=102.96 y=22.66)	4.40139
					m1461	(x=116.33 y=55.20)	2.44233
					m1462	(x=4.64 y=90.27)	6.82438
					m1463	(x=56.58 y=50.71)	2.83542
					m1464	(x=57.88 y=50.35)	2.31082
					m1465	(x=111.16 y=25.51)	1.86102
					m1466	(x=53.25 y=59.49)	3.41872
					m1467	(x=84.09 y=31.23)	2.20054
					m1468	(x=1.14 y=78.62)	1.76038
					m1469	(x=86.27 y=66.68)	0.128565
					m1470	(x=89.13 y=65.18)	0
					m1471	(x=47.75 y=10.20)	2.54885
					m1472	(x=83.60 y=8.18)	1.45075
					m1473	(x=62.13 y=60.08)	2.65219
					m1474	(x=33.93 y=76.61)	1.13025
					m1475	(x=51.62 y=86.28)	1.29964
					m1476	(x=63.27 y=58.49)	3.96729
					m1477	(x=62.24 y=55.93)	1.44953
					m1478	(x=54.48 y=31.78)	2.26437
					m1479	(x=71.22 y=62.62)	2.17795
					m1480	(x=36.16 y=33.32)	2.4566
					m1481	(x=45.05 y=43.30)	1.85993
					m1482	(x=87.53 y=69.69)	3.45433
					m1483	(x=35.28 y=20.30)	3.70774
					m1484	(x=80.60 y=67.90)	2.05743
					m1485	(x=87.76 y=67.72)	2.14141
					m1486	(x=104.71 y=4.12)	1.42434
					m1487	(x=106.21 y=4.11)	1.75141
					m1488	(x=87.29 y=21.31)	3.01476
					m1489	(x=34.04 y=66.16)	2.52101
					m1490	(x=29.72 y=47.85)	2.17242
					m1491	(x=53.75 y=55.43)	2.77823
					m1492	(x=95.78 y=6.41)	2.68769

[truncated: 11 more sheets: Fig 5c, Fig. 5d, Fig 6a, Fig 6c, Fig.7b+Table1, Fig. S3, Fig. S4, Fig S6, Fig S7, Fig.S12a+Table1, Fig.S12b+Table1]
